# Supplementary material for: Vocal constraints on song amplitude in star finches Bathilda ruficauda
Source: PeerJ. 2025 Jul 10;13:e19705. doi: 10.7717/peerj.19705 (PMC12256045; doi:10.7717/peerj.19705)
Supplement: Supplemental Information 1 — (BirdID) Individual identifier for each bird. (SongID) Individual identifier for each song. (Syllable_type) Syllable type unique to each individual. (Introductory) Introductory syllable = 1, main phrase syllable = 0. (RMS_dBSPL) Root mean square of syllable amplitudes in dBSPL. (Peakfreq_kHz) Peak frequency of the syllables in kHz. (Duration_s) Syllable duration in seconds. (Bandw_kHz) Frequency bandwidth of the syllables in kHz. (Entropy) Wiener entropy of the syllables. [file peerj-13-19705-s001.csv]

BirdID	SongID	Syllable_type	Introductory	RMS_dBSPL	Peakfreq_kHz	Duration_s	Bandw_kHz	Entropy
sf0002	sf0002_02	sf0002_a	1	70.46	5.254	0.043	4.359	0.321
sf0002	sf0002_02	sf0002_a	1	70.64	5.857	0.046	4.329	0.302
sf0002	sf0002_02	sf0002_g	0	72.33	4.977	0.046	3.524	0.297
sf0002	sf0002_02	sf0002_b	0	76.71	5.145	0.069	1.761	0.239
sf0002	sf0002_02	sf0002_b	0	74.88	4.963	0.075	0.574	0.254
sf0002	sf0002_02	sf0002_b	0	75.67	4.815	0.072	0.837	0.261
sf0002	sf0002_02	sf0002_b	0	74.7	4.828	0.063	0.507	0.243
sf0002	sf0002_02	sf0002_c	0	59.89	4.34	0.063	3.97	0.398
sf0002	sf0002_02	sf0002_d	0	62.13	3.905	0.168	1.283	0.394
sf0002	sf0002_02	sf0002_e	0	65.66	4.335	0.208	0.703	0.367
sf0002	sf0002_02	sf0002_g	0	71.52	4.514	0.049	0.765	0.322
sf0002	sf0002_02	sf0002_h	0	60.1	4.438	0.191	2.904	0.392
sf0002	sf0002_02	sf0002_d	0	59.71	3.509	0.168	1.32	0.423
sf0002	sf0002_02	sf0002_e	0	64.49	4.227	0.214	0.746	0.38
sf0002	sf0002_02	sf0002_g	0	68.64	4.532	0.049	0.775	0.329
sf0002	sf0002_02	sf0002_i	0	77.06	5.068	0.043	1.304	0.233
sf0002	sf0002_02	sf0002_b	0	74.35	5.195	0.055	0.899	0.251
sf0002	sf0002_02	sf0002_c	0	63.32	4.562	0.06	4.216	0.388
sf0002	sf0002_02	sf0002_d	0	62.63	4.062	0.174	0.856	0.387
sf0002	sf0002_02	sf0002_f	0	43.76	2.76	0.014	6.287	0.491
sf0002	sf0002_02	sf0002_e	0	66.61	4.613	0.214	1.073	0.349
sf0002	sf0002_02	sf0002_g	0	68.47	4.822	0.049	1.007	0.347
sf0002	sf0002_02	sf0002_h	0	60.55	4.086	0.191	3.869	0.381
sf0002	sf0002_02	sf0002_d	0	61.41	3.709	0.168	0.771	0.406
sf0002	sf0002_02	sf0002_f	0	42.02	2.193	0.023	8.881	0.522
sf0002	sf0002_02	sf0002_e	0	62.99	4.126	0.142	0.443	0.407
sf0002	sf0002_03	sf0002_a	1	71.76	5.614	0.043	3.679	0.286
sf0002	sf0002_03	sf0002_a	1	73.72	4.534	0.046	5.313	0.343
sf0002	sf0002_03	sf0002_a	1	74.84	5.312	0.04	3.922	0.275
sf0002	sf0002_03	sf0002_b	0	80.33	5.276	0.069	0.555	0.232
sf0002	sf0002_03	sf0002_b	0	79.02	5.173	0.066	0.798	0.226
sf0002	sf0002_03	sf0002_b	0	78.01	5.064	0.063	0.615	0.246
sf0002	sf0002_03	sf0002_b	0	76.45	5.137	0.06	0.68	0.243
sf0002	sf0002_03	sf0002_c	0	62.51	4.544	0.066	4.361	0.404
sf0002	sf0002_03	sf0002_d	0	64.08	3.508	0.174	0.77	0.426
sf0002	sf0002_03	sf0002_f	0	44.65	1.974	0.031	4.206	0.446
sf0002	sf0002_03	sf0002_e	0	67.44	4.462	0.208	0.751	0.356
sf0002	sf0002_03	sf0002_g	0	71.11	4.929	0.046	0.93	0.327
sf0002	sf0002_03	sf0002_h	0	61.72	4.419	0.191	2.894	0.387
sf0002	sf0002_03	sf0002_d	0	62.27	3.86	0.182	0.728	0.417
sf0002	sf0002_03	sf0002_f	0	46.37	2.325	0.017	5.266	0.46
sf0002	sf0002_03	sf0002_e	0	66.75	4.611	0.214	0.818	0.352
sf0002	sf0002_03	sf0002_g	0	71.88	4.572	0.049	0.814	0.328
sf0002	sf0002_03	sf0002_i	0	71.17	4.166	0.043	1.258	0.267
sf0002	sf0002_03	sf0002_b	0	76.58	4.83	0.06	0.913	0.258
sf0002	sf0002_03	sf0002_c	0	63.6	4.993	0.066	3.891	0.398
sf0002	sf0002_03	sf0002_d	0	65.02	3.833	0.185	1.076	0.431
sf0002	sf0002_03	sf0002_e	0	67.22	4.446	0.214	0.869	0.369
sf0002	sf0002_04	sf0002_a	1	70.13	5.896	0.04	2.027	0.287
sf0002	sf0002_04	sf0002_a	1	72.61	4.855	0.049	0.566	0.292
sf0002	sf0002_04	sf0002_a	1	74.31	5.099	0.043	0.49	0.27
sf0002	sf0002_04	sf0002_b	0	81.13	5.277	0.066	0.493	0.224
sf0002	sf0002_04	sf0002_b	0	80.16	5.117	0.066	0.509	0.212
sf0002	sf0002_04	sf0002_b	0	79.4	5.171	0.069	0.548	0.215
sf0002	sf0002_04	sf0002_b	0	78.94	5.092	0.058	0.449	0.225
sf0002	sf0002_04	sf0002_c	0	60.05	4.449	0.066	4.231	0.409
sf0002	sf0002_04	sf0002_d	0	61.6	3.848	0.171	1.101	0.402
sf0002	sf0002_04	sf0002_e	0	65.47	4.506	0.211	0.723	0.36
sf0002	sf0002_04	sf0002_g	0	68.3	5.101	0.043	0.976	0.304
sf0002	sf0002_04	sf0002_h	0	60.27	4.377	0.191	1.822	0.396
sf0002	sf0002_04	sf0002_d	0	60.81	3.888	0.174	1.28	0.387
sf0002	sf0002_04	sf0002_f	0	45.63	2.899	0.014	5.311	0.459
sf0002	sf0002_04	sf0002_e	0	66.02	4.596	0.208	0.796	0.344
sf0002	sf0002_04	sf0002_g	0	69.28	4.883	0.043	0.74	0.304
sf0002	sf0002_04	sf0002_h	0	60.01	4.558	0.194	1.928	0.377
sf0002	sf0002_04	sf0002_d	0	62.26	4.013	0.191	0.898	0.393
sf0002	sf0002_04	sf0002_f	0	45.87	3.119	0.017	5.586	0.45
sf0002	sf0002_04	sf0002_e	0	65.59	4.584	0.214	0.925	0.348
sf0002	sf0002_04	sf0002_k	0	44.69	2.373	0.011	6.925	0.473
sf0002	sf0002_04	sf0002_g	0	69.44	5.051	0.043	0.844	0.303
sf0002	sf0002_04	sf0002_h	0	60.7	4.252	0.191	2.597	0.379
sf0002	sf0002_04	sf0002_d	0	61.21	3.891	0.168	0.998	0.385
sf0002	sf0002_04	sf0002_f	0	45.77	3.601	0.014	6.144	0.445
sf0002	sf0002_04	sf0002_e	0	65.24	4.405	0.214	0.784	0.357
sf0002	sf0002_05	sf0002_a	1	69.27	5.931	0.037	7.765	0.333
sf0002	sf0002_05	sf0002_a	1	72.07	5.109	0.046	6.971	0.309
sf0002	sf0002_05	sf0002_a	1	71.63	5.134	0.049	8.207	0.328
sf0002	sf0002_05	sf0002_b	0	75.25	4.924	0.069	4.478	0.285
sf0002	sf0002_05	sf0002_b	0	73.04	4.765	0.078	3.696	0.302
sf0002	sf0002_05	sf0002_b	0	75.3	5.223	0.066	3.132	0.266
sf0002	sf0002_05	sf0002_b	0	73.95	5.284	0.06	1.085	0.248
sf0002	sf0002_05	sf0002_c	0	63.51	4.857	0.066	4.212	0.411
sf0002	sf0002_05	sf0002_d	0	64.33	4.237	0.179	0.839	0.431
sf0002	sf0002_05	sf0002_f	0	45.58	2.424	0.02	6.223	0.497
sf0002	sf0002_05	sf0002_e	0	67.12	4.434	0.203	0.899	0.371
sf0002	sf0002_05	sf0002_k	0	44.92	1.851	0.011	4.72	0.523
sf0002	sf0002_05	sf0002_g	0	71.21	4.804	0.046	0.783	0.331
sf0002	sf0002_05	sf0002_h	0	61.96	4.484	0.191	3.037	0.401
sf0002	sf0002_05	sf0002_d	0	65.11	3.984	0.179	0.642	0.431
sf0002	sf0002_05	sf0002_f	0	47.61	2.697	0.02	7.019	0.493
sf0002	sf0002_05	sf0002_e	0	67.87	4.578	0.22	1.033	0.375
sf0002	sf0002_05	sf0002_k	0	46.16	2.146	0.011	5.822	0.481
sf0002	sf0002_05	sf0002_g	0	70.74	5.063	0.043	0.89	0.329
sf0002	sf0002_05	sf0002_h	0	61.58	4.528	0.191	2.829	0.401
sf0002	sf0002_05	sf0002_d	0	64.5	3.81	0.168	0.972	0.411
sf0002	sf0002_05	sf0002_f	0	46.27	2.155	0.02	5.77	0.461
sf0002	sf0002_05	sf0002_e	0	67.25	4.33	0.22	0.675	0.365
sf0002	sf0002_05	sf0002_k	0	43.28	1.75	0.014	4.45	0.457
sf0002	sf0002_05	sf0002_g	0	71.41	4.813	0.049	0.845	0.325
sf0002	sf0002_05	sf0002_j	0	59.91	4.556	0.037	2.981	0.347
sf0002	sf0002_05	sf0002_a	1	72.77	5.773	0.026	1.309	0.235
sf0002	sf0002_05	sf0002_a	1	77.42	5.798	0.043	0.566	0.245
sf0002	sf0002_05	sf0002_b	0	85.4	5.15	0.06	0.562	0.23
sf0002	sf0002_05	sf0002_c	0	62.49	4.648	0.058	3.764	0.382
sf0002	sf0002_05	sf0002_d	0	67.19	3.575	0.174	0.469	0.404
sf0002	sf0002_05	sf0002_f	0	46.78	3.058	0.023	5.435	0.448
sf0002	sf0002_05	sf0002_e	0	68.2	4.344	0.208	0.636	0.358
sf0002	sf0002_06	sf0002_a	1	69.86	5.951	0.034	1.629	0.286
sf0002	sf0002_06	sf0002_a	1	70.66	5.129	0.04	2.199	0.294
sf0002	sf0002_06	sf0002_a	1	72.82	5.692	0.04	1.24	0.256
sf0002	sf0002_06	sf0002_b	0	81.1	5.074	0.069	0.451	0.236
sf0002	sf0002_06	sf0002_b	0	80.33	5.126	0.066	0.493	0.217
sf0002	sf0002_06	sf0002_b	0	79.37	4.966	0.069	0.571	0.225
sf0002	sf0002_06	sf0002_b	0	77.95	5.28	0.058	0.516	0.212
sf0002	sf0002_06	sf0002_c	0	60.92	4.103	0.066	3.658	0.413
sf0002	sf0002_06	sf0002_d	0	60.69	4.013	0.188	1.058	0.419
sf0002	sf0002_06	sf0002_f	0	44.51	2.255	0.011	6.856	0.504
sf0002	sf0002_06	sf0002_e	0	65.6	4.322	0.211	0.878	0.363
sf0002	sf0002_06	sf0002_g	0	67.67	4.934	0.043	0.89	0.305
sf0002	sf0002_06	sf0002_h	0	60.66	4.268	0.191	1.59	0.384
sf0002	sf0002_06	sf0002_d	0	62.88	3.977	0.174	1.309	0.396
sf0002	sf0002_06	sf0002_f	0	46.17	2.868	0.02	7.062	0.485
sf0002	sf0002_06	sf0002_e	0	66.39	4.61	0.214	0.715	0.349
sf0002	sf0002_06	sf0002_g	0	69.02	5.125	0.043	0.861	0.295
sf0002	sf0002_06	sf0002_h	0	61.33	4.296	0.197	2.324	0.371
sf0002	sf0002_06	sf0002_d	0	63.15	4.063	0.185	0.598	0.388
sf0002	sf0002_06	sf0002_f	0	48.04	3.331	0.023	5.455	0.454
sf0002	sf0002_06	sf0002_e	0	64.53	4.408	0.206	0.75	0.347
sf0002	sf0002_06	sf0002_k	0	44.1	2.151	0.02	4.866	0.442
sf0002	sf0002_07	sf0002_a	1	70.66	6.061	0.031	2.192	0.269
sf0002	sf0002_07	sf0002_a	1	72.31	5.212	0.049	1.71	0.312
sf0002	sf0002_07	sf0002_a	1	75.42	5.056	0.043	2.743	0.287
sf0002	sf0002_07	sf0002_b	0	80.44	5.022	0.06	0.542	0.241
sf0002	sf0002_07	sf0002_b	0	77.12	4.953	0.066	0.853	0.238
sf0002	sf0002_07	sf0002_b	0	77.94	5.158	0.066	0.555	0.231
sf0002	sf0002_07	sf0002_b	0	78.69	5.275	0.06	0.489	0.223
sf0002	sf0002_07	sf0002_c	0	62.78	4.45	0.069	4.079	0.399
sf0002	sf0002_07	sf0002_d	0	66.71	3.718	0.182	0.596	0.414
sf0002	sf0002_07	sf0002_f	0	50.16	3.268	0.02	4.952	0.441
sf0002	sf0002_07	sf0002_e	0	68.35	4.454	0.208	0.615	0.358
sf0002	sf0002_07	sf0002_k	0	46.67	1.923	0.014	4.679	0.495
sf0002	sf0002_07	sf0002_g	0	71.84	4.765	0.043	0.765	0.304
sf0002	sf0002_07	sf0002_h	0	63.61	4.319	0.191	1.729	0.369
sf0002	sf0002_07	sf0002_d	0	66.02	3.839	0.179	0.598	0.392
sf0002	sf0002_07	sf0002_f	0	50	2.657	0.014	6.029	0.433
sf0002	sf0002_07	sf0002_e	0	69.17	4.282	0.214	0.597	0.367
sf0002	sf0002_07	sf0002_k	0	44.12	2.079	0.014	6.804	0.496
sf0002	sf0002_07	sf0002_g	0	70.83	4.745	0.043	0.767	0.312
sf0002	sf0002_07	sf0002_h	0	62.75	4.242	0.2	2.146	0.381
sf0002	sf0002_07	sf0002_d	0	67.45	3.913	0.182	0.542	0.389
sf0002	sf0002_07	sf0002_f	0	51.82	2.825	0.026	4.978	0.435
sf0002	sf0002_07	sf0002_e	0	68.14	4.356	0.217	0.775	0.354
sf0002	sf0002_07	sf0002_k	0	48.51	2.149	0.011	5.788	0.436
sf0002	sf0002_07	sf0002_g	0	71.46	4.781	0.043	0.671	0.306
sf0002	sf0002_07	sf0002_h	0	62.75	4.277	0.203	1.61	0.394
sf0002	sf0002_07	sf0002_d	0	67.62	3.735	0.185	0.559	0.397
sf0002	sf0002_07	sf0002_f	0	51.28	2.515	0.02	4.586	0.43
sf0002	sf0002_07	sf0002_e	0	68.79	4.446	0.214	0.643	0.365
sf0002	sf0002_08	sf0002_a	1	73.34	5.811	0.04	2.941	0.284
sf0002	sf0002_08	sf0002_a	1	75.73	5.374	0.043	1.292	0.257
sf0002	sf0002_08	sf0002_a	1	76.93	4.74	0.049	0.922	0.288
sf0002	sf0002_08	sf0002_b	0	81.11	5.225	0.075	0.584	0.235
sf0002	sf0002_08	sf0002_b	0	79.56	4.996	0.072	0.606	0.231
sf0002	sf0002_08	sf0002_b	0	78.57	4.775	0.075	0.555	0.259
sf0002	sf0002_08	sf0002_b	0	79.61	5.01	0.069	0.473	0.262
sf0002	sf0002_08	sf0002_c	0	62.86	4.066	0.072	3.754	0.392
sf0002	sf0002_08	sf0002_d	0	66.29	4.121	0.185	1.016	0.405
sf0002	sf0002_08	sf0002_f	0	48.58	2.433	0.014	6.172	0.455
sf0002	sf0002_08	sf0002_e	0	68.61	4.442	0.208	0.775	0.361
sf0002	sf0002_08	sf0002_g	0	70.71	4.81	0.046	1.113	0.309
sf0002	sf0002_08	sf0002_h	0	62.59	4.376	0.197	1.591	0.38
sf0002	sf0002_08	sf0002_d	0	66.64	3.931	0.185	0.516	0.387
sf0002	sf0002_08	sf0002_f	0	49.21	2.244	0.014	5.168	0.423
sf0002	sf0002_08	sf0002_e	0	67.75	4.362	0.22	0.693	0.355
sf0002	sf0002_08	sf0002_k	0	44.64	1.62	0.011	5.374	0.477
sf0002	sf0002_08	sf0002_g	0	71.13	4.949	0.043	0.901	0.296
sf0002	sf0002_08	sf0002_h	0	61.94	4.321	0.197	1.676	0.37
sf0002	sf0002_08	sf0002_d	0	65.26	3.711	0.174	1.002	0.401
sf0002	sf0002_08	sf0002_f	0	47.07	2.175	0.014	4.651	0.409
sf0002	sf0002_08	sf0002_e	0	68.47	4.285	0.214	0.732	0.349
sf0002	sf0002_09	sf0002_a	1	70.57	5.213	0.037	3.502	0.327
sf0002	sf0002_09	sf0002_a	1	70.04	5.415	0.043	4.183	0.274
sf0002	sf0002_09	sf0002_a	1	72.03	5.126	0.043	2.703	0.299
sf0002	sf0002_09	sf0002_a	1	73.41	4.767	0.046	2.663	0.301
sf0002	sf0002_09	sf0002_b	0	78.96	5.27	0.075	0.491	0.236
sf0002	sf0002_09	sf0002_b	0	76.21	5.255	0.072	0.559	0.235
sf0002	sf0002_09	sf0002_b	0	76.82	4.954	0.078	0.615	0.256
sf0002	sf0002_09	sf0002_b	0	76.67	5.122	0.063	0.544	0.233
sf0002	sf0002_09	sf0002_c	0	61.81	4.235	0.066	4.003	0.41
sf0002	sf0002_09	sf0002_d	0	63.64	3.948	0.177	0.861	0.395
sf0002	sf0002_09	sf0002_f	0	43.17	2.319	0.014	5.541	0.469
sf0002	sf0002_09	sf0002_e	0	66.93	4.481	0.208	0.873	0.352
sf0002	sf0002_09	sf0002_k	0	43.77	2.727	0.017	6.226	0.478
sf0002	sf0002_09	sf0002_g	0	67.71	4.705	0.046	2.279	0.335
sf0002	sf0002_09	sf0002_h	0	61.47	4.182	0.197	2.171	0.389
sf0002	sf0002_09	sf0002_d	0	63	3.724	0.191	0.92	0.392
sf0002	sf0002_09	sf0002_f	0	45.61	2.56	0.02	5.9	0.479
sf0002	sf0002_09	sf0002_e	0	65.52	4.52	0.214	0.935	0.365
sf0002	sf0002_09	sf0002_g	0	62.57	5.145	0.037	0.887	0.317
sf0002	sf0002_10	sf0002_a	1	73.33	5.286	0.037	2.655	0.291
sf0002	sf0002_10	sf0002_a	1	76.9	4.815	0.046	0.954	0.279
sf0002	sf0002_10	sf0002_a	1	78.46	5.338	0.043	0.45	0.26
sf0002	sf0002_10	sf0002_b	0	81.9	5.325	0.072	0.587	0.22
sf0002	sf0002_10	sf0002_b	0	80.77	5.128	0.072	0.579	0.235
sf0002	sf0002_10	sf0002_b	0	80.63	5.138	0.069	0.563	0.225
sf0002	sf0002_10	sf0002_b	0	79.64	5.276	0.063	0.498	0.243
sf0002	sf0002_10	sf0002_c	0	64.1	4.383	0.063	4.11	0.387
sf0002	sf0002_10	sf0002_d	0	65.45	3.924	0.179	1.25	0.39
sf0002	sf0002_10	sf0002_f	0	51.05	2.816	0.023	4.957	0.456
sf0002	sf0002_10	sf0002_e	0	66.6	4.432	0.194	0.512	0.354
sf0002	sf0002_10	sf0002_k	0	46.41	1.819	0.017	5.537	0.486
sf0002	sf0002_10	sf0002_g	0	74.45	5.1	0.043	0.845	0.298
sf0002	sf0002_10	sf0002_h	0	65.14	4.289	0.197	1.831	0.375
sf0002	sf0002_10	sf0002_d	0	67.24	3.983	0.179	0.646	0.384
sf0002	sf0002_10	sf0002_f	0	49.97	3.205	0.014	5.627	0.456
sf0002	sf0002_10	sf0002_e	0	69.66	4.616	0.208	0.633	0.346
sf0002	sf0002_10	sf0002_k	0	46.99	2.292	0.014	5.081	0.475
sf0002	sf0002_10	sf0002_g	0	73.49	4.843	0.043	0.895	0.299
sf0002	sf0002_10	sf0002_h	0	64.73	4.314	0.197	2.419	0.369
sf0002	sf0002_10	sf0002_d	0	66.59	4.013	0.182	0.581	0.387
sf0002	sf0002_10	sf0002_f	0	49.69	2.355	0.023	5.206	0.44
sf0002	sf0002_10	sf0002_e	0	70.39	4.221	0.208	0.943	0.347
sf0002	sf0002_10	sf0002_k	0	46.72	2.3	0.014	6.402	0.479
sf0002	sf0002_10	sf0002_g	0	71.84	5.099	0.046	0.908	0.312
sf0002	sf0002_10	sf0002_h	0	62.72	4.112	0.197	2.318	0.397
sf0002	sf0002_10	sf0002_d	0	66.57	3.845	0.185	0.689	0.398
sf0002	sf0002_10	sf0002_f	0	51.55	2.582	0.02	5.641	0.446
sf0002	sf0002_10	sf0002_e	0	69	4.421	0.208	0.959	0.342
sf0002	sf0002_10	sf0002_k	0	47.38	2.699	0.011	4.926	0.491
sf0002	sf0002_10	sf0002_g	0	72.84	4.82	0.049	0.887	0.318
sf0002	sf0002_10	sf0002_h	0	61.91	4.113	0.2	2.516	0.379
sf0002	sf0002_10	sf0002_d	0	64.97	3.736	0.188	0.822	0.394
sf0002	sf0002_10	sf0002_f	0	47.82	2.167	0.014	6.316	0.44
sf0002	sf0002_10	sf0002_e	0	67.02	4.164	0.22	0.613	0.346
sf0002	sf0002_11	sf0002_a	1	70.87	6.177	0.029	4.978	0.276
sf0002	sf0002_11	sf0002_a	1	72.2	4.843	0.046	4.015	0.283
sf0002	sf0002_11	sf0002_a	1	74.48	5.618	0.04	1.325	0.269
sf0002	sf0002_11	sf0002_a	1	77.6	4.996	0.046	1.986	0.248
sf0002	sf0002_11	sf0002_b	0	83.35	4.984	0.072	0.524	0.241
sf0002	sf0002_11	sf0002_b	0	82.12	4.908	0.075	0.509	0.245
sf0002	sf0002_11	sf0002_b	0	78.48	4.999	0.072	0.585	0.271
sf0002	sf0002_11	sf0002_c	0	63.49	4.277	0.069	3.625	0.388
sf0002	sf0002_11	sf0002_d	0	65.54	3.949	0.177	1.162	0.397
sf0002	sf0002_11	sf0002_f	0	46.68	2.281	0.026	4.771	0.473
sf0002	sf0002_11	sf0002_e	0	68.58	4.447	0.208	0.789	0.352
sf0002	sf0002_11	sf0002_k	0	44.59	1.914	0.014	4.88	0.518
sf0002	sf0002_11	sf0002_g	0	71.3	4.678	0.049	0.875	0.325
sf0002	sf0002_11	sf0002_h	0	63.79	4.408	0.197	1.769	0.376
sf0002	sf0002_11	sf0002_d	0	66.46	3.895	0.174	0.689	0.393
sf0002	sf0002_11	sf0002_f	0	48.75	2.172	0.02	6.18	0.467
sf0002	sf0002_11	sf0002_e	0	69.29	4.425	0.214	0.959	0.354
sf0002	sf0002_11	sf0002_g	0	71.28	4.79	0.052	1.365	0.338
sf0002	sf0002_11	sf0002_h	0	63.61	4.352	0.203	2.261	0.389
sf0002	sf0002_11	sf0002_d	0	66.53	3.895	0.185	1.076	0.393
sf0002	sf0002_11	sf0002_f	0	50.96	3.51	0.023	5.397	0.423
sf0002	sf0002_11	sf0002_e	0	68.1	4.477	0.214	0.91	0.354
sf0002	sf0002_11	sf0002_g	0	71.63	4.92	0.049	0.933	0.324
sf0002	sf0002_11	sf0002_h	0	63.51	4.152	0.197	2.738	0.381
sf0002	sf0002_11	sf0002_d	0	65.11	3.881	0.168	1.233	0.405
sf0002	sf0002_11	sf0002_f	0	51.86	3.214	0.02	5.555	0.415
sf0002	sf0002_11	sf0002_e	0	68.7	4.303	0.208	0.893	0.34
sf0002	sf0002_11	sf0002_k	0	45.21	1.767	0.017	6.496	0.469
sf0002	sf0002_11	sf0002_g	0	72.97	4.868	0.046	0.83	0.317
sf0002	sf0002_11	sf0002_h	0	63.41	4.432	0.203	2.267	0.378
sf0002	sf0002_11	sf0002_d	0	63.93	3.618	0.177	0.675	0.395
sf0002	sf0002_11	sf0002_f	0	47.58	1.924	0.034	5.525	0.482
sf0002	sf0002_11	sf0002_e	0	67.95	4.23	0.214	1.17	0.36
sf0002	sf0002_11	sf0002_k	0	45.58	1.839	0.014	5.713	0.478
sf0002	sf0002_12	sf0002_a	1	71.72	5.318	0.043	5.128	0.309
sf0002	sf0002_12	sf0002_a	1	74.06	5.373	0.046	3.847	0.262
sf0002	sf0002_12	sf0002_a	1	75.84	4.552	0.058	3.1	0.28
sf0002	sf0002_12	sf0002_a	1	76.2	4.479	0.049	2.547	0.295
sf0002	sf0002_12	sf0002_b	0	83.04	5.081	0.069	0.501	0.245
sf0002	sf0002_12	sf0002_b	0	81.83	4.869	0.066	0.516	0.236
sf0002	sf0002_12	sf0002_b	0	79.47	5.102	0.063	0.551	0.25
sf0002	sf0002_12	sf0002_c	0	62.36	4.307	0.066	5.153	0.406
sf0002	sf0002_12	sf0002_d	0	64.1	3.853	0.182	1.35	0.413
sf0002	sf0002_12	sf0002_f	0	46.57	2.42	0.02	5.641	0.456
sf0002	sf0002_12	sf0002_e	0	67.24	4.244	0.208	1.01	0.362
sf0002	sf0002_12	sf0002_g	0	70.6	4.483	0.049	1.331	0.346
sf0002	sf0002_12	sf0002_h	0	62.16	4.111	0.2	3.024	0.392
sf0002	sf0002_12	sf0002_d	0	65.32	3.859	0.177	0.988	0.412
sf0002	sf0002_12	sf0002_f	0	48.29	2.23	0.029	5.81	0.469
sf0002	sf0002_12	sf0002_e	0	67.74	4.306	0.22	0.93	0.366
sf0002	sf0002_12	sf0002_g	0	69.9	4.866	0.043	0.784	0.333
sf0002	sf0002_12	sf0002_h	0	62.42	3.967	0.197	1.994	0.378
sf0002	sf0002_12	sf0002_d	0	60.62	3.824	0.162	1.923	0.409
sf0002	sf0002_12	sf0002_f	0	48.77	2.452	0.02	5.921	0.464
sf0002	sf0002_12	sf0002_e	0	67.77	4.39	0.214	0.933	0.36
sf0002	sf0002_12	sf0002_g	0	68.46	5.022	0.052	1.894	0.344
sf0002	sf0002_12	sf0002_h	0	62.88	4.237	0.203	2.15	0.385
sf0002	sf0002_12	sf0002_d	0	62	3.472	0.174	1.514	0.411
sf0002	sf0002_12	sf0002_f	0	47.26	2.098	0.023	5.799	0.455
sf0002	sf0002_12	sf0002_e	0	66.35	4.363	0.208	0.916	0.356
sf0002	sf0002_13	sf0002_a	1	69.51	5.234	0.04	3.365	0.288
sf0002	sf0002_13	sf0002_a	1	75.3	6.753	0.043	3.537	0.25
sf0002	sf0002_13	sf0002_a	1	76.64	5.089	0.049	2.99	0.257
sf0002	sf0002_13	sf0002_a	1	77.16	5.013	0.049	1.796	0.27
sf0002	sf0002_13	sf0002_b	0	85.1	5.271	0.066	0.508	0.229
sf0002	sf0002_13	sf0002_b	0	82	5.022	0.069	0.541	0.225
sf0002	sf0002_13	sf0002_b	0	83.12	4.991	0.066	0.563	0.225
sf0002	sf0002_13	sf0002_b	0	80.09	4.915	0.055	0.547	0.24
sf0002	sf0002_13	sf0002_c	0	63.71	4.364	0.069	4.085	0.409
sf0002	sf0002_13	sf0002_d	0	65.36	3.846	0.185	0.861	0.408
sf0002	sf0002_13	sf0002_f	0	44.53	2.134	0.02	5.512	0.463
sf0002	sf0002_13	sf0002_e	0	68.71	4.374	0.208	0.769	0.343
sf0002	sf0002_13	sf0002_g	0	72.7	5.058	0.043	0.775	0.306
sf0002	sf0002_13	sf0002_h	0	62.72	4.481	0.197	1.841	0.38
sf0002	sf0002_13	sf0002_d	0	65.97	3.451	0.177	0.597	0.408
sf0002	sf0002_13	sf0002_f	0	50.02	2.605	0.026	5.15	0.444
sf0002	sf0002_13	sf0002_e	0	69.45	4.486	0.208	0.676	0.336
sf0002	sf0002_13	sf0002_k	0	46.98	1.975	0.017	5.34	0.505
sf0002	sf0002_13	sf0002_g	0	70.33	4.971	0.046	1.51	0.306
sf0002	sf0002_13	sf0002_h	0	63.07	4.786	0.203	1.907	0.375
sf0002	sf0002_13	sf0002_d	0	64.83	3.972	0.185	0.538	0.402
sf0002	sf0002_13	sf0002_f	0	50.09	3.029	0.02	5.684	0.458
sf0002	sf0002_13	sf0002_e	0	69.15	4.394	0.214	0.64	0.354
sf0002	sf0002_13	sf0002_g	0	71.1	4.776	0.052	0.873	0.333
sf0002	sf0002_13	sf0002_h	0	62.75	4.502	0.203	1.691	0.367
sf0002	sf0002_13	sf0002_d	0	65.13	3.873	0.177	0.554	0.404
sf0002	sf0002_13	sf0002_f	0	48.43	2.519	0.023	4.842	0.425
sf0002	sf0002_13	sf0002_e	0	68.03	4.437	0.214	0.638	0.339
sf0002	sf0002_14	sf0002_a	1	70.63	6.043	0.029	5.074	0.28
sf0002	sf0002_14	sf0002_a	1	73.61	5.443	0.043	3.564	0.288
sf0002	sf0002_14	sf0002_a	1	75.18	5.07	0.046	3.491	0.267
sf0002	sf0002_14	sf0002_b	0	82.73	5.136	0.069	0.491	0.226
sf0002	sf0002_14	sf0002_b	0	81.34	5.11	0.063	0.574	0.229
sf0002	sf0002_14	sf0002_b	0	81.89	5.183	0.069	0.571	0.226
sf0002	sf0002_14	sf0002_b	0	82.79	5.205	0.069	0.516	0.227
sf0002	sf0002_14	sf0002_b	0	79.56	4.981	0.055	0.583	0.23
sf0002	sf0002_14	sf0002_c	0	64.18	4.483	0.063	4.093	0.391
sf0002	sf0002_14	sf0002_d	0	65.47	3.844	0.185	0.775	0.42
sf0002	sf0002_14	sf0002_f	0	47.07	2.361	0.014	5.943	0.463
sf0002	sf0002_14	sf0002_e	0	68.62	4.37	0.214	0.826	0.357
sf0002	sf0002_14	sf0002_k	0	44.04	1.789	0.011	6.477	0.504
sf0002	sf0002_14	sf0002_g	0	69.6	4.864	0.049	0.922	0.323
sf0002	sf0002_14	sf0002_h	0	63.3	4.392	0.191	2.227	0.37
sf0002	sf0002_14	sf0002_d	0	65.2	3.831	0.182	0.689	0.406
sf0002	sf0002_14	sf0002_f	0	49.02	2.67	0.02	6.05	0.474
sf0002	sf0002_14	sf0002_e	0	69.34	4.514	0.206	0.956	0.333
sf0002	sf0002_14	sf0002_k	0	45.34	1.65	0.02	4.952	0.494
sf0002	sf0002_14	sf0002_g	0	71.87	5.045	0.043	1.941	0.313
sf0002	sf0002_14	sf0002_h	0	62.2	4.323	0.197	2.656	0.39
sf0002	sf0002_14	sf0002_d	0	65.84	3.87	0.179	0.752	0.389
sf0002	sf0002_14	sf0002_f	0	50.28	2.271	0.02	6.007	0.453
sf0002	sf0002_14	sf0002_e	0	68.79	4.512	0.214	0.732	0.351
sf0002	sf0002_14	sf0002_g	0	71.33	4.751	0.049	0.861	0.322
sf0002	sf0002_14	sf0002_h	0	62.92	4.644	0.206	2.334	0.374
sf0002	sf0002_14	sf0002_d	0	66.6	3.605	0.177	0.539	0.406
sf0002	sf0002_14	sf0002_f	0	51.02	3.118	0.02	5.447	0.439
sf0002	sf0002_14	sf0002_e	0	68.83	4.263	0.217	0.752	0.349
sf0002	sf0002_15	sf0002_a	1	70.89	5.221	0.037	3.93	0.306
sf0002	sf0002_15	sf0002_a	1	71.62	5.425	0.046	2.57	0.291
sf0002	sf0002_15	sf0002_a	1	74.41	5.286	0.037	2.885	0.255
sf0002	sf0002_15	sf0002_b	0	77.65	4.903	0.078	0.689	0.264
sf0002	sf0002_15	sf0002_b	0	73.65	4.906	0.078	1.063	0.263
sf0002	sf0002_15	sf0002_b	0	73.39	5.146	0.069	0.786	0.253
sf0002	sf0002_15	sf0002_b	0	77.24	4.894	0.06	0.471	0.252
sf0002	sf0002_15	sf0002_c	0	62.97	4.155	0.066	3.21	0.368
sf0002	sf0002_15	sf0002_d	0	64.96	3.34	0.188	0.477	0.418
sf0002	sf0002_15	sf0002_f	0	48.36	3.084	0.023	5.168	0.451
sf0002	sf0002_15	sf0002_e	0	68.22	4.085	0.211	0.679	0.363
sf0002	sf0002_15	sf0002_g	0	71.54	4.87	0.043	0.775	0.297
sf0002	sf0002_15	sf0002_h	0	61.45	4.052	0.197	1.888	0.378
sf0002	sf0002_15	sf0002_d	0	64.09	3.289	0.185	0.765	0.404
sf0002	sf0002_15	sf0002_f	0	48.92	2.219	0.014	5.196	0.439
sf0002	sf0002_15	sf0002_e	0	67.55	4.279	0.208	0.712	0.378
sf0002	sf0002_15	sf0002_g	0	70.68	4.425	0.049	0.892	0.316
sf0002	sf0002_15	sf0002_h	0	61.14	4.027	0.2	1.995	0.395
sf0002	sf0002_15	sf0002_d	0	60.7	3.568	0.165	1.2	0.4
sf0002	sf0002_15	sf0002_f	0	47.26	2.104	0.026	4.771	0.461
sf0002	sf0002_15	sf0002_e	0	68.49	4.249	0.217	0.59	0.361
sf0002	sf0002_15	sf0002_g	0	71.46	4.709	0.049	0.976	0.301
sf0002	sf0002_15	sf0002_h	0	62.04	4.275	0.203	1.62	0.376
sf0002	sf0002_15	sf0002_d	0	63.95	3.583	0.179	0.508	0.394
sf0002	sf0002_15	sf0002_f	0	50.13	2.244	0.023	5.282	0.423
sf0002	sf0002_15	sf0002_e	0	66.43	4.427	0.211	0.648	0.355
sf0002	sf0002_15	sf0002_g	0	70.49	4.01	0.055	0.775	0.353
sf0002	sf0002_15	sf0002_h	0	60.39	4.163	0.206	2.048	0.402
sf0002	sf0002_15	sf0002_d	0	63.39	3.283	0.191	0.839	0.408
sf0002	sf0002_15	sf0002_f	0	49.38	2.298	0.017	5.217	0.424
sf0002	sf0002_15	sf0002_e	0	67.45	4.249	0.217	0.625	0.357
sf0002	sf0002_16	sf0002_a	1	68.58	6.594	0.029	4.103	0.292
sf0002	sf0002_16	sf0002_a	1	72.4	4.792	0.046	1.351	0.295
sf0002	sf0002_16	sf0002_a	1	73.04	4.944	0.046	0.455	0.267
sf0002	sf0002_16	sf0002_b	0	81.54	5.375	0.069	0.471	0.225
sf0002	sf0002_16	sf0002_b	0	81.96	5.101	0.063	0.534	0.23
sf0002	sf0002_16	sf0002_b	0	82.73	4.883	0.066	0.499	0.236
sf0002	sf0002_16	sf0002_b	0	78.35	5.167	0.058	0.516	0.244
sf0002	sf0002_16	sf0002_c	0	63.13	4.383	0.069	3.647	0.382
sf0002	sf0002_16	sf0002_d	0	65.04	3.709	0.194	0.744	0.408
sf0002	sf0002_16	sf0002_e	0	69.24	4.112	0.223	1.095	0.352
sf0002	sf0002_16	sf0002_g	0	74.61	4.812	0.049	0.784	0.316
sf0002	sf0002_16	sf0002_h	0	63.74	4.127	0.203	2.285	0.376
sf0002	sf0002_16	sf0002_d	0	64.8	3.811	0.191	0.947	0.41
sf0002	sf0002_16	sf0002_f	0	47.32	2.273	0.014	6.23	0.454
sf0002	sf0002_16	sf0002_e	0	68.77	4.157	0.214	0.912	0.354
sf0002	sf0002_16	sf0002_k	0	46.31	1.701	0.011	5.271	0.477
sf0002	sf0002_16	sf0002_g	0	73.93	4.881	0.049	0.792	0.322
sf0002	sf0002_16	sf0002_h	0	64.42	4.18	0.2	2.367	0.374
sf0002	sf0002_16	sf0002_d	0	63.33	3.702	0.168	1.402	0.396
sf0002	sf0002_16	sf0002_f	0	48.37	2.317	0.014	7.263	0.464
sf0002	sf0002_16	sf0002_e	0	67.5	4.116	0.217	0.957	0.35
sf0002	sf0002_16	sf0002_k	0	42.03	1.979	0.014	5.656	0.484
sf0002	sf0002_16	sf0002_g	0	69.71	4.61	0.049	1.062	0.323
sf0002	sf0002_16	sf0002_h	0	63.38	4.067	0.197	2.64	0.371
sf0002	sf0002_16	sf0002_d	0	64.59	3.717	0.191	0.973	0.391
sf0002	sf0002_16	sf0002_f	0	47.78	2.307	0.014	6.259	0.448
sf0002	sf0002_16	sf0002_e	0	67.95	4.358	0.22	1.162	0.354
sf0002	sf0002_17	sf0002_a	1	64.97	5.82	0.037	1.415	0.247
sf0002	sf0002_17	sf0002_a	1	67.63	5.779	0.034	6.316	0.29
sf0002	sf0002_17	sf0002_a	1	65.78	4.986	0.043	8.427	0.352
sf0002	sf0002_17	sf0002_b	0	75.31	5.005	0.063	0.489	0.261
sf0002	sf0002_17	sf0002_b	0	73.57	4.892	0.063	0.861	0.264
sf0002	sf0002_17	sf0002_b	0	73.75	4.678	0.069	0.594	0.275
sf0002	sf0002_17	sf0002_b	0	69.5	4.878	0.063	0.723	0.274
sf0002	sf0002_17	sf0002_c	0	59.44	4.808	0.066	3.642	0.389
sf0002	sf0002_17	sf0002_d	0	59.44	3.537	0.171	1.212	0.409
sf0002	sf0002_17	sf0002_f	0	44.25	3.628	0.011	7.51	0.496
sf0002	sf0002_17	sf0002_e	0	64.32	4.386	0.2	0.87	0.37
sf0002	sf0002_17	sf0002_g	0	67.58	5.027	0.043	0.74	0.305
sf0002	sf0002_17	sf0002_h	0	58.72	4.445	0.191	2.191	0.408
sf0002	sf0002_17	sf0002_d	0	59.71	3.857	0.174	0.987	0.399
sf0002	sf0002_17	sf0002_e	0	65.06	4.425	0.208	0.853	0.35
sf0002	sf0002_17	sf0002_g	0	67.64	4.96	0.043	1.007	0.303
sf0002	sf0002_17	sf0002_h	0	59	4.453	0.194	1.563	0.379
sf0002	sf0002_17	sf0002_d	0	60.56	3.746	0.177	1.228	0.408
sf0002	sf0002_17	sf0002_f	0	44.67	3.411	0.014	9.618	0.498
sf0002	sf0002_17	sf0002_e	0	63.41	4.472	0.208	0.644	0.358
sf0002	sf0002_17	sf0002_g	0	69.53	4.983	0.043	0.803	0.288
sf0002	sf0002_17	sf0002_h	0	59.33	4.221	0.197	0.941	0.375
sf0002	sf0002_17	sf0002_d	0	59.63	3.699	0.174	0.934	0.42
sf0002	sf0002_17	sf0002_e	0	65.47	4.545	0.197	0.551	0.342
sf0002	sf0002_17	sf0002_g	0	72.38	4.82	0.046	0.689	0.299
sf0002	sf0002_17	sf0002_h	0	58.88	4.247	0.203	1.695	0.382
sf0002	sf0002_17	sf0002_d	0	60.22	3.675	0.177	1.039	0.399
sf0002	sf0002_17	sf0002_e	0	65.97	4.51	0.211	0.583	0.343
sf0002	sf0002_18	sf0002_a	1	71.64	6.034	0.026	4.944	0.285
sf0002	sf0002_18	sf0002_a	1	74.14	5.194	0.046	2.035	0.317
sf0002	sf0002_18	sf0002_a	1	76.62	4.979	0.046	1.251	0.255
sf0002	sf0002_18	sf0002_b	0	80.63	4.828	0.075	0.958	0.253
sf0002	sf0002_18	sf0002_b	0	77.89	4.975	0.069	0.587	0.236
sf0002	sf0002_18	sf0002_b	0	79.49	5.184	0.069	0.598	0.233
sf0002	sf0002_18	sf0002_b	0	79.15	4.982	0.06	0.426	0.236
sf0002	sf0002_18	sf0002_c	0	62.16	4.032	0.069	3.969	0.394
sf0002	sf0002_18	sf0002_d	0	61.94	3.671	0.168	1.67	0.416
sf0002	sf0002_18	sf0002_f	0	45.06	2.236	0.014	5.282	0.437
sf0002	sf0002_18	sf0002_e	0	67.89	4.304	0.214	0.715	0.371
sf0002	sf0002_18	sf0002_g	0	72.46	4.778	0.049	0.704	0.313
sf0002	sf0002_18	sf0002_h	0	62.08	4.349	0.2	2.408	0.393
sf0002	sf0002_18	sf0002_d	0	65.1	3.821	0.182	0.872	0.407
sf0002	sf0002_18	sf0002_f	0	46.41	1.644	0.02	5.512	0.485
sf0002	sf0002_18	sf0002_e	0	69.03	4.506	0.217	0.73	0.34
sf0002	sf0002_18	sf0002_g	0	72.72	4.982	0.049	0.732	0.327
sf0002	sf0002_18	sf0002_h	0	62.82	4.2	0.197	2.341	0.377
sf0002	sf0002_18	sf0002_d	0	66.29	3.834	0.185	0.555	0.4
sf0002	sf0002_18	sf0002_f	0	46.03	2.196	0.02	6.093	0.486
sf0002	sf0002_18	sf0002_d	0	67.22	4.274	0.214	1.087	0.381
sf0002	sf0002_18	sf0002_g	0	68.53	4.647	0.049	1.44	0.345
sf0002	sf0002_18	sf0002_h	0	60.95	4.436	0.197	2.749	0.406
sf0002	sf0002_18	sf0002_d	0	64.99	3.717	0.177	0.993	0.403
sf0002	sf0002_18	sf0002_f	0	48.41	2.183	0.023	5.684	0.463
sf0002	sf0002_18	sf0002_e	0	67.85	4.4	0.211	0.574	0.347
sf0002	sf0002_18	sf0002_g	0	72.11	4.91	0.046	0.845	0.312
sf0002	sf0002_18	sf0002_h	0	62.48	4.352	0.197	2.474	0.389
sf0002	sf0002_18	sf0002_d	0	61.7	3.634	0.165	1.324	0.386
sf0002	sf0002_18	sf0002_f	0	48.6	2.052	0.02	6.007	0.445
sf0002	sf0002_18	sf0002_e	0	68.41	4.206	0.223	0.926	0.345
sf0002	sf0002_19	sf0002_a	1	69.1	5.96	0.031	4.579	0.282
sf0002	sf0002_19	sf0002_a	1	70.75	5.053	0.046	2.928	0.278
sf0002	sf0002_19	sf0002_a	1	71.21	5.596	0.043	3.285	0.256
sf0002	sf0002_19	sf0002_b	0	79.35	5.039	0.066	0.489	0.246
sf0002	sf0002_19	sf0002_b	0	76.43	4.963	0.069	0.602	0.239
sf0002	sf0002_19	sf0002_b	0	77.82	5.035	0.063	0.542	0.227
sf0002	sf0002_19	sf0002_b	0	75.1	5.158	0.063	0.508	0.222
sf0002	sf0002_19	sf0002_c	0	60.03	3.93	0.066	3.572	0.381
sf0002	sf0002_19	sf0002_d	0	60.83	3.779	0.185	0.748	0.397
sf0002	sf0002_19	sf0002_f	0	43.64	2.246	0.014	6.517	0.47
sf0002	sf0002_19	sf0002_e	0	64.58	4.337	0.2	1.007	0.35
sf0002	sf0002_19	sf0002_g	0	68.01	4.741	0.043	0.706	0.31
sf0002	sf0002_19	sf0002_h	0	59	4.248	0.191	2.024	0.381
sf0002	sf0002_19	sf0002_d	0	61.66	3.742	0.188	0.528	0.403
sf0002	sf0002_19	sf0002_f	0	44.98	2.155	0.014	6.833	0.483
sf0002	sf0002_19	sf0002_e	0	64.35	4.39	0.208	0.678	0.343
sf0002	sf0002_19	sf0002_g	0	67.19	4.815	0.049	0.976	0.335
sf0002	sf0002_19	sf0002_h	0	58.36	3.9	0.197	2.891	0.371
sf0002	sf0002_19	sf0002_d	0	60.57	3.622	0.185	0.702	0.397
sf0002	sf0002_19	sf0002_f	0	43.63	2.247	0.017	7.013	0.49
sf0002	sf0002_19	sf0002_e	0	63.76	4.242	0.208	1.272	0.369
sf0002	sf0002_19	sf0002_k	0	42.26	1.991	0.017	8.022	0.518
sf0002	sf0002_19	sf0002_g	0	68.6	4.847	0.049	0.834	0.326
sf0002	sf0002_19	sf0002_h	0	60.83	4.3	0.191	1.193	0.383
sf0002	sf0002_19	sf0002_d	0	62.31	3.767	0.191	0.555	0.387
sf0002	sf0002_19	sf0002_f	0	46.37	2.183	0.014	5.397	0.446
sf0002	sf0002_19	sf0002_e	0	65.39	4.351	0.211	0.685	0.338
sf0002	sf0002_19	sf0002_g	0	64.51	5.006	0.04	0.768	0.282
sf0002	sf0002_20	sf0002_a	1	69	5.225	0.04	5.154	0.325
sf0002	sf0002_20	sf0002_a	1	71.88	5.09	0.046	4.54	0.283
sf0002	sf0002_20	sf0002_a	1	73.75	5.308	0.046	3.835	0.281
sf0002	sf0002_20	sf0002_b	0	82.62	5.435	0.072	0.54	0.231
sf0002	sf0002_20	sf0002_b	0	80.07	4.692	0.078	0.549	0.261
sf0002	sf0002_20	sf0002_b	0	81.93	4.907	0.069	0.467	0.234
sf0002	sf0002_20	sf0002_b	0	77.93	4.936	0.063	0.625	0.252
sf0002	sf0002_20	sf0002_c	0	61.99	4.152	0.072	3.969	0.402
sf0002	sf0002_20	sf0002_d	0	63.99	3.924	0.171	1.127	0.426
sf0002	sf0002_20	sf0002_e	0	67.14	4.341	0.217	0.578	0.365
sf0002	sf0002_20	sf0002_g	0	69.82	4.448	0.049	0.964	0.336
sf0002	sf0002_20	sf0002_h	0	61.65	4.059	0.197	2.471	0.389
sf0002	sf0002_20	sf0002_d	0	60.9	4.236	0.168	2.006	0.417
sf0002	sf0002_20	sf0002_f	0	46.34	2.203	0.02	5.663	0.48
sf0002	sf0002_20	sf0002_e	0	66.6	4.26	0.214	0.985	0.363
sf0002	sf0002_20	sf0002_g	0	70.66	5.054	0.049	0.728	0.319
sf0002	sf0002_20	sf0002_h	0	60.62	4.078	0.208	3.194	0.399
sf0002	sf0002_20	sf0002_d	0	65.77	4.102	0.179	0.658	0.405
sf0002	sf0002_20	sf0002_f	0	46.55	2.519	0.017	7.628	0.486
sf0002	sf0002_20	sf0002_e	0	67.06	4.355	0.217	0.898	0.359
sf0002	sf0002_20	sf0002_g	0	69.72	4.573	0.049	0.927	0.324
sf0002	sf0002_20	sf0002_h	0	61.1	4.11	0.197	2.475	0.384
sf0002	sf0002_20	sf0002_d	0	60.62	3.839	0.171	2.275	0.409
sf0002	sf0002_20	sf0002_f	0	47.53	2.166	0.014	5.541	0.446
sf0002	sf0002_20	sf0002_e	0	65.86	4.368	0.22	1.004	0.365
sf0002	sf0002_20	sf0002_g	0	68.02	4.709	0.052	0.808	0.349
sf0002	sf0002_20	sf0002_h	0	60.08	4.053	0.2	2.433	0.388
sf0002	sf0002_20	sf0002_d	0	63.41	3.747	0.174	0.928	0.416
sf0002	sf0002_20	sf0002_f	0	45.73	2.388	0.014	6.144	0.461
sf0002	sf0002_20	sf0002_e	0	65.34	4.156	0.211	0.827	0.37
sf0002	sf0002_01	sf0002_a	1	70.49	5.822	0.034	4.836	0.291
sf0002	sf0002_01	sf0002_a	1	75.35	5.445	0.037	3.373	0.266
sf0002	sf0002_01	sf0002_a	1	75.58	5.089	0.046	2.104	0.273
sf0002	sf0002_01	sf0002_b	0	79.98	5.132	0.066	0.491	0.241
sf0002	sf0002_01	sf0002_b	0	76.71	5.027	0.069	0.524	0.255
sf0002	sf0002_01	sf0002_b	0	77.82	5.021	0.06	0.562	0.243
sf0002	sf0002_01	sf0002_b	0	77.1	5.201	0.058	0.611	0.233
sf0002	sf0002_01	sf0002_c	0	61.91	4.723	0.066	3.842	0.394
sf0002	sf0002_01	sf0002_d	0	64.8	3.716	0.179	1.152	0.412
sf0002	sf0002_01	sf0002_f	0	44.36	2.345	0.014	5.024	0.453
sf0002	sf0002_01	sf0002_e	0	67.54	4.597	0.208	0.829	0.364
sf0002	sf0002_01	sf0002_g	0	73.29	4.559	0.052	0.62	0.335
sf0002	sf0002_01	sf0002_h	0	59.15	4.222	0.188	2.789	0.397
sf0002	sf0002_01	sf0002_d	0	60.41	3.809	0.171	1.444	0.414
sf0002	sf0002_01	sf0002_f	0	47.18	2.594	0.014	5.483	0.43
sf0002	sf0002_01	sf0002_e	0	65.84	4.371	0.208	0.689	0.345
sf0002	sf0002_01	sf0002_k	0	44.26	1.673	0.017	4.232	0.457
sf0002	sf0002_01	sf0002_g	0	68.48	4.62	0.049	1.017	0.342
sf0002	sf0002_01	sf0002_i	0	74.44	4.702	0.043	0.477	0.254
sf0002	sf0002_01	sf0002_b	0	75.23	4.964	0.058	0.698	0.278
sf0002	sf0002_01	sf0002_c	0	63.4	4.383	0.06	3.686	0.385
sf0002	sf0002_01	sf0002_d	0	65.5	4.022	0.168	1.195	0.409
sf0002	sf0002_01	sf0002_e	0	68.47	4.329	0.214	0.769	0.357
sf0002	sf0002_01	sf0002_k	0	44.47	1.766	0.014	5.77	0.485
sf0045	sf0045_02	sf0045_a	1	62.05	5.224	0.444	1.172	0.308
sf0045	sf0045_02	sf0045_b	1	56.59	6.282	0.391	1.902	0.369
sf0045	sf0045_02	sf0045_c	0	60.61	4.669	0.487	1.222	0.35
sf0045	sf0045_02	sf0045_c	0	61.02	4.605	0.487	1.776	0.322
sf0045	sf0045_02	sf0045_c	0	61.75	5.163	0.487	0.785	0.33
sf0045	sf0045_02	sf0045_d	0	66.22	5.188	0.438	0.952	0.258
sf0045	sf0045_02	sf0045_c	0	60.1	5.227	0.476	0.73	0.329
sf0045	sf0045_01	sf0045_a	1	61.68	5.166	0.435	1.093	0.296
sf0045	sf0045_01	sf0045_b	1	56.53	6.238	0.391	1.462	0.369
sf0045	sf0045_01	sf0045_c	0	60.96	4.718	0.496	1.47	0.34
sf0045	sf0045_01	sf0045_c	0	61.34	4.475	0.49	1.576	0.327
sf0045	sf0045_01	sf0045_c	0	61.06	4.667	0.49	1.721	0.332
sf0045	sf0045_01	sf0045_d	0	63.79	5.101	0.449	0.793	0.266
sf0045	sf0045_01	sf0045_c	0	60.47	4.967	0.484	1.7	0.337
sf0045	sf0045_20	sf0045_a	1	62.81	5.27	0.464	1.177	0.287
sf0045	sf0045_20	sf0045_b	1	55.73	6.036	0.386	0.816	0.371
sf0045	sf0045_20	sf0045_c	0	59.18	4.954	0.49	1.204	0.336
sf0045	sf0045_20	sf0045_c	0	58.7	4.965	0.502	1.123	0.345
sf0045	sf0045_20	sf0045_d	0	66.02	5.119	0.438	0.971	0.256
sf0045	sf0045_20	sf0045_c	0	58.81	4.563	0.507	0.671	0.335
sf0045	sf0045_20	sf0045_d	0	63.61	5.105	0.449	1.091	0.269
sf0045	sf0045_20	sf0045_c	0	58.25	4.732	0.481	0.599	0.33
sf0045	sf0045_19	sf0045_a	1	61.85	5.271	0.449	1.077	0.296
sf0045	sf0045_19	sf0045_b	1	57.75	6.393	0.388	1.397	0.353
sf0045	sf0045_19	sf0045_c	0	59.99	5.288	0.502	0.644	0.338
sf0045	sf0045_19	sf0045_c	0	59.34	4.997	0.496	1.685	0.345
sf0045	sf0045_19	sf0045_d	0	66.15	5.22	0.452	0.912	0.254
sf0045	sf0045_19	sf0045_c	0	60.3	5.226	0.496	0.937	0.327
sf0045	sf0045_19	sf0045_c	0	60.16	4.942	0.496	1.067	0.334
sf0045	sf0045_18	sf0045_a	1	60.72	5.285	0.473	1.188	0.31
sf0045	sf0045_18	sf0045_b	1	56.96	6.441	0.4	1.527	0.359
sf0045	sf0045_18	sf0045_c	0	59.66	4.646	0.507	1.92	0.346
sf0045	sf0045_18	sf0045_d	0	65.02	5.171	0.455	0.832	0.27
sf0045	sf0045_18	sf0045_c	0	60.29	4.465	0.505	1.315	0.327
sf0045	sf0045_18	sf0045_d	0	61.65	5.158	0.461	1.016	0.277
sf0045	sf0045_18	sf0045_c	0	60.72	4.461	0.496	1.631	0.327
sf0045	sf0045_17	sf0045_a	1	62.84	5.268	0.461	1.156	0.285
sf0045	sf0045_17	sf0045_b	1	55.71	6.033	0.383	0.821	0.373
sf0045	sf0045_17	sf0045_c	0	59.18	5.065	0.49	0.956	0.336
sf0045	sf0045_17	sf0045_c	0	58.7	4.91	0.502	1.252	0.345
sf0045	sf0045_17	sf0045_d	0	66.02	5.114	0.438	0.927	0.256
sf0045	sf0045_17	sf0045_c	0	58.86	4.659	0.502	1.361	0.333
sf0045	sf0045_17	sf0045_d	0	63.66	5.14	0.444	1.062	0.264
sf0045	sf0045_17	sf0045_c	0	58.23	4.795	0.484	0.873	0.33
sf0045	sf0045_16	sf0045_a	1	61.88	5.261	0.446	1.053	0.295
sf0045	sf0045_16	sf0045_b	1	57.83	6.422	0.386	1.419	0.35
sf0045	sf0045_16	sf0045_c	0	59.99	5.272	0.502	0.86	0.339
sf0045	sf0045_16	sf0045_c	0	59.33	4.914	0.499	1.835	0.344
sf0045	sf0045_16	sf0045_d	0	66.17	5.196	0.449	0.954	0.258
sf0045	sf0045_16	sf0045_c	0	60.3	5.132	0.496	1.276	0.331
sf0045	sf0045_16	sf0045_c	0	60.14	5.089	0.499	0.833	0.333
sf0045	sf0045_15	sf0045_a	1	61.01	5.253	0.464	1.321	0.3
sf0045	sf0045_15	sf0045_b	1	57.87	6.393	0.388	1.522	0.348
sf0045	sf0045_15	sf0045_c	0	60.06	4.967	0.499	0.704	0.34
sf0045	sf0045_15	sf0045_d	0	65.32	5.189	0.449	1.061	0.264
sf0045	sf0045_15	sf0045_c	0	60.65	5.028	0.505	0.825	0.342
sf0045	sf0045_15	sf0045_d	0	65.95	5.219	0.461	0.984	0.256
sf0045	sf0045_15	sf0045_c	0	60.94	4.724	0.49	0.496	0.33
sf0045	sf0045_14	sf0045_a	1	59.63	5.312	0.467	1.494	0.326
sf0045	sf0045_14	sf0045_b	1	57.85	6.427	0.403	1.819	0.34
sf0045	sf0045_14	sf0045_c	0	60.45	4.537	0.49	1.716	0.343
sf0045	sf0045_14	sf0045_c	0	60.14	4.736	0.496	2.246	0.341
sf0045	sf0045_14	sf0045_c	0	60.55	4.469	0.502	2.245	0.33
sf0045	sf0045_14	sf0045_d	0	63.5	5.16	0.444	1.034	0.267
sf0045	sf0045_14	sf0045_c	0	60.44	4.49	0.484	1.882	0.331
sf0045	sf0045_13	sf0045_a	1	64.37	5.306	0.432	1.128	0.285
sf0045	sf0045_13	sf0045_b	1	58.27	6.284	0.403	1.414	0.357
sf0045	sf0045_13	sf0045_c	0	60.79	4.72	0.49	1.402	0.334
sf0045	sf0045_13	sf0045_c	0	60.91	4.762	0.507	1.695	0.338
sf0045	sf0045_13	sf0045_d	0	64.55	5.121	0.449	0.811	0.275
sf0045	sf0045_13	sf0045_c	0	61.02	4.741	0.505	0.971	0.325
sf0045	sf0045_13	sf0045_d	0	65.4	5.142	0.455	1.016	0.268
sf0045	sf0045_13	sf0045_c	0	61.16	4.888	0.487	0.979	0.34
sf0045	sf0045_12	sf0045_a	1	60.21	5.295	0.444	1.117	0.316
sf0045	sf0045_12	sf0045_b	1	56.24	6.301	0.394	1.642	0.376
sf0045	sf0045_12	sf0045_c	0	61.16	4.767	0.49	1.174	0.335
sf0045	sf0045_12	sf0045_c	0	60.68	4.668	0.496	2.428	0.347
sf0045	sf0045_12	sf0045_c	0	61.37	4.939	0.496	1.25	0.337
sf0045	sf0045_12	sf0045_d	0	62.92	5.145	0.455	0.928	0.277
sf0045	sf0045_12	sf0045_c	0	60.43	4.705	0.502	1.657	0.334
sf0045	sf0045_11	sf0045_a	1	59.42	5.269	0.444	1.319	0.319
sf0045	sf0045_11	sf0045_b	1	58.28	6.471	0.388	0.876	0.355
sf0045	sf0045_11	sf0045_c	0	60.58	4.776	0.502	1.452	0.329
sf0045	sf0045_11	sf0045_d	0	66.81	5.144	0.441	0.761	0.264
sf0045	sf0045_11	sf0045_c	0	60.44	5.18	0.496	1.517	0.333
sf0045	sf0045_11	sf0045_c	0	60.81	4.881	0.51	1.805	0.327
sf0045	sf0045_11	sf0045_d	0	63.98	5.122	0.464	0.896	0.275
sf0045	sf0045_11	sf0045_c	0	60.67	4.629	0.487	1.734	0.331
sf0045	sf0045_10	sf0045_a	1	62.63	5.356	0.444	1.103	0.289
sf0045	sf0045_10	sf0045_b	1	56.92	6.292	0.394	1.639	0.36
sf0045	sf0045_10	sf0045_c	0	59.65	5.152	0.502	1.145	0.348
sf0045	sf0045_10	sf0045_d	0	63.45	5.143	0.455	0.986	0.267
sf0045	sf0045_10	sf0045_c	0	60.28	5.039	0.496	0.415	0.338
sf0045	sf0045_10	sf0045_d	0	65.53	5.246	0.449	0.918	0.255
sf0045	sf0045_10	sf0045_c	0	59.51	5.047	0.484	0.519	0.344
sf0045	sf0045_09	sf0045_a	1	63.6	5.301	0.449	1.167	0.281
sf0045	sf0045_09	sf0045_b	1	57.48	6.201	0.391	1.74	0.355
sf0045	sf0045_09	sf0045_c	0	60.4	5.012	0.49	0.622	0.359
sf0045	sf0045_09	sf0045_c	0	60.26	5.06	0.499	1.063	0.336
sf0045	sf0045_09	sf0045_c	0	59.16	4.815	0.496	0.842	0.353
sf0045	sf0045_09	sf0045_d	0	65.91	5.209	0.432	0.978	0.256
sf0045	sf0045_09	sf0045_c	0	58.6	4.854	0.484	0.873	0.348
sf0045	sf0045_08	sf0045_a	1	59.95	5.207	0.444	1.101	0.325
sf0045	sf0045_08	sf0045_b	1	53.78	6.397	0.391	1.55	0.409
sf0045	sf0045_08	sf0045_c	0	60.65	4.595	0.49	1.544	0.34
sf0045	sf0045_08	sf0045_c	0	60.81	4.501	0.49	0.943	0.339
sf0045	sf0045_08	sf0045_c	0	60.75	4.768	0.49	1.859	0.344
sf0045	sf0045_08	sf0045_d	0	62.32	5.102	0.446	0.938	0.274
sf0045	sf0045_08	sf0045_c	0	60.81	4.584	0.502	1.521	0.333
sf0045	sf0045_07	sf0045_a	1	57.44	5.178	0.438	1.226	0.362
sf0045	sf0045_07	sf0045_b	1	55.34	6.371	0.383	1.064	0.378
sf0045	sf0045_07	sf0045_c	0	60.64	4.398	0.49	1.845	0.344
sf0045	sf0045_07	sf0045_c	0	61.8	4.399	0.49	1.529	0.322
sf0045	sf0045_07	sf0045_d	0	67.48	5.12	0.444	0.901	0.254
sf0045	sf0045_07	sf0045_c	0	61.78	4.401	0.51	1.456	0.317
sf0045	sf0045_07	sf0045_d	0	62.63	5.108	0.455	0.919	0.273
sf0045	sf0045_07	sf0045_c	0	60.13	4.58	0.444	1.641	0.319
sf0045	sf0045_06	sf0045_a	1	60.42	5.158	0.446	1.285	0.321
sf0045	sf0045_06	sf0045_b	1	57.51	6.302	0.383	1.819	0.354
sf0045	sf0045_06	sf0045_c	0	60.29	5.028	0.484	0.983	0.338
sf0045	sf0045_06	sf0045_c	0	60.69	4.996	0.484	1.008	0.33
sf0045	sf0045_06	sf0045_c	0	59.22	4.918	0.505	1.376	0.334
sf0045	sf0045_06	sf0045_d	0	65.94	5.143	0.432	0.877	0.259
sf0045	sf0045_06	sf0045_c	0	60.75	4.814	0.484	1.255	0.329
sf0045	sf0045_05	sf0045_a	1	61.27	5.275	0.432	1.04	0.298
sf0045	sf0045_05	sf0045_b	1	57.36	6.32	0.38	1.909	0.368
sf0045	sf0045_05	sf0045_c	0	60.65	5.263	0.49	0.588	0.338
sf0045	sf0045_05	sf0045_c	0	58.99	4.954	0.481	1.138	0.347
sf0045	sf0045_05	sf0045_c	0	61.24	5.103	0.496	0.973	0.328
sf0045	sf0045_05	sf0045_d	0	64.91	5.26	0.426	0.951	0.258
sf0045	sf0045_05	sf0045_c	0	60.4	4.71	0.438	1.488	0.328
sf0045	sf0045_04	sf0045_a	1	63.53	5.244	0.438	1.267	0.302
sf0045	sf0045_04	sf0045_b	1	59.77	6.326	0.394	1.692	0.363
sf0045	sf0045_04	sf0045_c	0	62.88	4.833	0.496	1.554	0.346
sf0045	sf0045_04	sf0045_d	0	65.47	5.131	0.438	0.898	0.277
sf0045	sf0045_04	sf0045_c	0	63.08	4.764	0.49	1.387	0.335
sf0045	sf0045_04	sf0045_c	0	61.49	4.704	0.496	1.65	0.33
sf0045	sf0045_04	sf0045_d	0	67.02	5.138	0.444	0.759	0.261
sf0045	sf0045_03	sf0045_a	1	60.22	5.281	0.449	1.394	0.317
sf0045	sf0045_03	sf0045_b	1	57.56	6.356	0.383	1.213	0.364
sf0045	sf0045_03	sf0045_c	0	60.42	4.851	0.502	1.869	0.351
sf0045	sf0045_03	sf0045_d	0	65.93	5.211	0.449	0.958	0.255
sf0045	sf0045_03	sf0045_c	0	61.44	5.093	0.49	0.487	0.325
sf0045	sf0045_03	sf0045_c	0	59.67	4.729	0.493	1.143	0.333
sf0045	sf0045_03	sf0045_d	0	63.39	5.101	0.441	0.89	0.266
sf0045	sf0045_03	sf0045_c	0	60.85	4.703	0.49	1.356	0.323
sf0044	sf0044_02	sf0044_a	1	70.59	6.24	0.452	1.23	0.314
sf0044	sf0044_02	sf0044_b	1	64.99	5.695	0.026	1.282	0.293
sf0044	sf0044_02	sf0044_c	1	68.73	4.679	0.319	1.301	0.331
sf0044	sf0044_02	sf0044_d	0	62.19	5.406	0.397	0.744	0.376
sf0044	sf0044_02	sf0044_e	0	64.22	4.294	0.333	0.435	0.401
sf0044	sf0044_02	sf0044_d	0	60.59	5.276	0.403	1.541	0.415
sf0044	sf0044_02	sf0044_f	0	66.41	4.909	0.319	0.491	0.352
sf0044	sf0044_02	sf0044_d	0	61.71	5.534	0.403	1.503	0.399
sf0044	sf0044_02	sf0044_f	0	66.65	5.119	0.319	1.083	0.348
sf0044	sf0044_02	sf0044_d	0	62.09	5.402	0.409	0.913	0.428
sf0044	sf0044_02	sf0044_f	0	65.52	4.895	0.316	0.88	0.355
sf0044	sf0044_02	sf0044_d	0	62.33	5.506	0.403	1.369	0.408
sf0044	sf0044_02	sf0044_f	0	65.01	4.877	0.325	0.607	0.369
sf0044	sf0044_02	sf0044_d	0	61.94	5.051	0.412	1.021	0.45
sf0044	sf0044_02	sf0044_f	0	66.12	4.914	0.307	1.086	0.333
sf0044	sf0044_01	sf0044_a	1	69.2	6.152	0.455	1.148	0.324
sf0044	sf0044_01	sf0044_b	1	60.86	5.181	0.026	1.981	0.358
sf0044	sf0044_01	sf0044_c	1	64.95	4.507	0.316	2.02	0.335
sf0044	sf0044_01	sf0044_d	0	60.13	4.971	0.403	1.286	0.41
sf0044	sf0044_01	sf0044_e	0	63.07	3.796	0.339	3.256	0.389
sf0044	sf0044_01	sf0044_d	0	61	4.847	0.403	1.022	0.439
sf0044	sf0044_01	sf0044_f	0	67.13	4.784	0.33	0.509	0.357
sf0044	sf0044_01	sf0044_d	0	61.69	4.819	0.412	1.124	0.392
sf0044	sf0044_01	sf0044_f	0	67.88	4.789	0.325	0.559	0.35
sf0044	sf0044_01	sf0044_d	0	60.66	4.755	0.409	1.508	0.431
sf0044	sf0044_01	sf0044_f	0	65.52	4.813	0.325	0.73	0.343
sf0044	sf0044_01	sf0044_d	0	63.97	4.967	0.409	0.803	0.378
sf0044	sf0044_01	sf0044_f	0	67	4.878	0.319	0.74	0.336
sf0044	sf0044_01	sf0044_d	0	62.56	4.815	0.412	0.533	0.397
sf0044	sf0044_01	sf0044_f	0	65.12	4.902	0.325	0.861	0.358
sf0044	sf0044_01	sf0044_d	0	63.13	4.88	0.412	0.897	0.38
sf0044	sf0044_01	sf0044_f	0	66.52	4.85	0.307	0.546	0.357
sf0044	sf0044_20	sf0044_a	1	72.89	6.294	0.481	1.269	0.31
sf0044	sf0044_20	sf0044_b	1	69.93	4.867	0.029	0.516	0.313
sf0044	sf0044_20	sf0044_c	1	68.79	4.501	0.327	2.213	0.358
sf0044	sf0044_20	sf0044_d	0	61.83	5.046	0.415	1.272	0.42
sf0044	sf0044_20	sf0044_e	0	67.04	4.421	0.351	0.831	0.382
sf0044	sf0044_20	sf0044_d	0	61.55	4.88	0.426	0.824	0.405
sf0044	sf0044_20	sf0044_g	0	61.99	4.749	0.342	3.602	0.426
sf0044	sf0044_20	sf0044_d	0	63.08	5.166	0.409	1.177	0.399
sf0044	sf0044_20	sf0044_f	0	66.81	4.938	0.325	0.604	0.36
sf0044	sf0044_20	sf0044_d	0	63.6	4.976	0.412	0.597	0.389
sf0044	sf0044_20	sf0044_f	0	66.29	4.99	0.333	0.72	0.379
sf0044	sf0044_20	sf0044_d	0	64.13	5.082	0.412	0.745	0.382
sf0044	sf0044_20	sf0044_f	0	67.29	4.892	0.327	0.848	0.346
sf0044	sf0044_20	sf0044_d	0	65.73	5.137	0.409	0.833	0.404
sf0044	sf0044_20	sf0044_f	0	69.17	4.991	0.313	0.611	0.368
sf0044	sf0044_19	sf0044_a	1	70.99	6.3	0.499	1.064	0.31
sf0044	sf0044_19	sf0044_b	1	65.24	4.57	0.031	0.861	0.325
sf0044	sf0044_19	sf0044_c	1	66.69	4.595	0.325	1.105	0.341
sf0044	sf0044_19	sf0044_d	0	59.49	5.374	0.391	0.594	0.398
sf0044	sf0044_19	sf0044_e	0	65.57	4.36	0.357	0.369	0.394
sf0044	sf0044_19	sf0044_d	0	60.1	5.235	0.4	0.753	0.416
sf0044	sf0044_19	sf0044_f	0	66.95	5.049	0.325	0.915	0.368
sf0044	sf0044_19	sf0044_d	0	63.94	5.611	0.441	1.144	0.403
sf0044	sf0044_19	sf0044_f	0	68.59	4.916	0.33	0.561	0.383
sf0044	sf0044_19	sf0044_d	0	65.36	5.065	0.438	0.925	0.377
sf0044	sf0044_19	sf0044_g	0	59.89	5.267	0.33	4.422	0.426
sf0044	sf0044_19	sf0044_d	0	62.52	5.169	0.397	0.609	0.404
sf0044	sf0044_19	sf0044_f	0	67.07	5.043	0.325	0.529	0.351
sf0044	sf0044_19	sf0044_d	0	63.31	5.268	0.409	0.526	0.381
sf0044	sf0044_19	sf0044_f	0	68.58	5.116	0.313	0.436	0.363
sf0044	sf0044_18	sf0044_a	1	72.53	6.24	0.473	1.201	0.324
sf0044	sf0044_18	sf0044_b	1	66.52	5.004	0.031	1.05	0.345
sf0044	sf0044_18	sf0044_c	1	68.38	4.414	0.333	0.746	0.358
sf0044	sf0044_18	sf0044_d	0	60.67	5.545	0.4	1.108	0.401
sf0044	sf0044_18	sf0044_e	0	64.37	4.451	0.351	2.331	0.396
sf0044	sf0044_18	sf0044_d	0	63.6	5.246	0.409	0.705	0.395
sf0044	sf0044_18	sf0044_f	0	67.59	5.112	0.327	0.892	0.382
sf0044	sf0044_18	sf0044_d	0	64.33	5.119	0.449	1.054	0.422
sf0044	sf0044_18	sf0044_f	0	67.94	5.088	0.327	0.976	0.364
sf0044	sf0044_18	sf0044_d	0	62.45	5.016	0.409	1.343	0.403
sf0044	sf0044_18	sf0044_f	0	66.67	4.99	0.33	1.074	0.368
sf0044	sf0044_18	sf0044_d	0	66.96	5.281	0.412	0.38	0.36
sf0044	sf0044_18	sf0044_f	0	68.35	5.024	0.325	1.125	0.362
sf0044	sf0044_18	sf0044_d	0	65.62	4.848	0.42	0.902	0.405
sf0044	sf0044_18	sf0044_f	0	70.04	5.262	0.284	0.604	0.34
sf0044	sf0044_17	sf0044_a	1	70.72	6.228	0.481	1.367	0.308
sf0044	sf0044_17	sf0044_b	1	68.95	5.41	0.031	0.689	0.324
sf0044	sf0044_17	sf0044_c	1	68.54	4.655	0.325	1.56	0.325
sf0044	sf0044_17	sf0044_d	0	60.07	5.197	0.397	0.458	0.383
sf0044	sf0044_17	sf0044_e	0	60.14	4.574	0.339	1.222	0.402
sf0044	sf0044_17	sf0044_d	0	59.24	5.109	0.403	0.699	0.418
sf0044	sf0044_17	sf0044_f	0	65.34	4.919	0.327	1.015	0.351
sf0044	sf0044_17	sf0044_d	0	62.43	5.223	0.441	1.529	0.431
sf0044	sf0044_17	sf0044_f	0	67.46	4.994	0.33	0.932	0.345
sf0044	sf0044_17	sf0044_d	0	62.93	5.066	0.412	1.152	0.369
sf0044	sf0044_17	sf0044_f	0	65.52	5.097	0.325	1.131	0.36
sf0044	sf0044_17	sf0044_g	0	57.01	4.652	0.4	3.043	0.409
sf0044	sf0044_17	sf0044_d	0	60.3	5.095	0.403	1.095	0.386
sf0044	sf0044_17	sf0044_f	0	67.55	4.916	0.325	0.785	0.357
sf0044	sf0044_17	sf0044_d	0	62.17	5.011	0.412	1.458	0.376
sf0044	sf0044_16	sf0044_a	1	70.94	6.279	0.473	1.122	0.324
sf0044	sf0044_16	sf0044_b	1	67.02	5.166	0.026	0.765	0.303
sf0044	sf0044_16	sf0044_c	1	67.55	4.661	0.319	0.932	0.331
sf0044	sf0044_16	sf0044_d	0	59.02	5.149	0.403	0.85	0.434
sf0044	sf0044_16	sf0044_e	0	64.57	4.304	0.345	2.473	0.354
sf0044	sf0044_16	sf0044_d	0	60.44	5.069	0.432	0.862	0.379
sf0044	sf0044_16	sf0044_f	0	65.61	4.97	0.322	1.022	0.365
sf0044	sf0044_16	sf0044_g	0	59.42	4.606	0.377	3.596	0.412
sf0044	sf0044_16	sf0044_d	0	63.9	5.077	0.4	0.599	0.41
sf0044	sf0044_16	sf0044_f	0	68.61	4.642	0.327	0.475	0.35
sf0044	sf0044_16	sf0044_d	0	62.47	4.977	0.409	1.38	0.437
sf0044	sf0044_16	sf0044_f	0	66.65	5.006	0.322	1.056	0.366
sf0044	sf0044_16	sf0044_d	0	62.4	5.463	0.406	0.799	0.412
sf0044	sf0044_16	sf0044_f	0	65.77	4.911	0.322	0.796	0.328
sf0044	sf0044_15	sf0044_a	1	69.93	6.155	0.484	1.373	0.315
sf0044	sf0044_15	sf0044_b	1	64.05	4.427	0.031	1.832	0.352
sf0044	sf0044_15	sf0044_c	1	66.98	4.359	0.327	1.879	0.33
sf0044	sf0044_15	sf0044_d	0	58.96	4.885	0.409	0.571	0.412
sf0044	sf0044_15	sf0044_e	0	61.97	4.376	0.348	2.723	0.387
sf0044	sf0044_15	sf0044_d	0	59.1	4.993	0.412	1.229	0.424
sf0044	sf0044_15	sf0044_f	0	66.73	4.822	0.333	0.815	0.358
sf0044	sf0044_15	sf0044_d	0	60.79	4.97	0.415	0.689	0.421
sf0044	sf0044_15	sf0044_f	0	64.03	4.827	0.327	0.93	0.346
sf0044	sf0044_15	sf0044_d	0	60.53	4.952	0.409	1.175	0.439
sf0044	sf0044_15	sf0044_f	0	68.08	4.831	0.33	0.661	0.346
sf0044	sf0044_15	sf0044_d	0	60.9	4.894	0.417	1.286	0.437
sf0044	sf0044_15	sf0044_f	0	68.23	4.799	0.33	0.601	0.343
sf0044	sf0044_15	sf0044_d	0	61.4	5.294	0.397	1.181	0.449
sf0044	sf0044_14	sf0044_a	1	70.42	6.21	0.481	1.286	0.316
sf0044	sf0044_14	sf0044_b	1	65.07	5.473	0.029	0.924	0.289
sf0044	sf0044_14	sf0044_c	1	66.7	4.55	0.33	1.241	0.327
sf0044	sf0044_14	sf0044_d	0	60.78	4.917	0.406	1.558	0.413
sf0044	sf0044_14	sf0044_e	0	64.72	4.513	0.351	1.037	0.396
sf0044	sf0044_14	sf0044_d	0	61.79	5.106	0.403	0.636	0.389
sf0044	sf0044_14	sf0044_f	0	64.59	4.974	0.327	0.931	0.357
sf0044	sf0044_14	sf0044_d	0	61.79	5.178	0.406	1.207	0.368
sf0044	sf0044_14	sf0044_f	0	64.06	4.947	0.325	0.922	0.348
sf0044	sf0044_14	sf0044_d	0	61.31	5.034	0.409	1.429	0.422
sf0044	sf0044_14	sf0044_f	0	68.95	4.992	0.325	0.599	0.349
sf0044	sf0044_14	sf0044_d	0	62.77	5.065	0.415	1.015	0.424
sf0044	sf0044_14	sf0044_f	0	68.34	4.873	0.333	0.639	0.352
sf0044	sf0044_14	sf0044_d	0	60.94	4.932	0.417	1.33	0.447
sf0044	sf0044_14	sf0044_f	0	68.77	4.909	0.33	0.552	0.354
sf0044	sf0044_14	sf0044_d	0	62.77	4.986	0.417	0.544	0.436
sf0044	sf0044_13	sf0044_a	1	70.54	6.204	0.478	1.167	0.314
sf0044	sf0044_13	sf0044_b	1	61.99	5.387	0.031	3.031	0.341
sf0044	sf0044_13	sf0044_c	1	66.56	4.847	0.319	1.464	0.336
sf0044	sf0044_13	sf0044_d	0	60.08	5.042	0.403	0.982	0.368
sf0044	sf0044_13	sf0044_e	0	63.33	4.038	0.336	2.352	0.368
sf0044	sf0044_13	sf0044_d	0	58.93	5.054	0.4	1.202	0.393
sf0044	sf0044_13	sf0044_f	0	65.03	4.738	0.327	0.759	0.344
sf0044	sf0044_13	sf0044_d	0	61.58	5.062	0.406	1.157	0.387
sf0044	sf0044_13	sf0044_f	0	66.93	5.017	0.322	0.8	0.365
sf0044	sf0044_13	sf0044_d	0	61.98	5.518	0.403	1.503	0.412
sf0044	sf0044_13	sf0044_f	0	65.81	4.828	0.325	0.819	0.343
sf0044	sf0044_13	sf0044_d	0	61.07	5.179	0.409	1.19	0.385
sf0044	sf0044_13	sf0044_f	0	65.76	5.135	0.327	0.907	0.359
sf0044	sf0044_13	sf0044_d	0	61.56	5.092	0.409	1.398	0.376
sf0044	sf0044_13	sf0044_f	0	66.14	4.899	0.325	1.426	0.327
sf0044	sf0044_13	sf0044_d	0	62.03	5.222	0.403	1.751	0.387
sf0044	sf0044_12	sf0044_a	1	71.13	6.134	0.467	1.327	0.316
sf0044	sf0044_12	sf0044_b	1	66.04	5.313	0.031	1.05	0.34
sf0044	sf0044_12	sf0044_c	1	66.62	4.673	0.327	2.068	0.345
sf0044	sf0044_12	sf0044_d	0	60.83	5.042	0.4	0.463	0.389
sf0044	sf0044_12	sf0044_e	0	61.75	4.47	0.342	1.298	0.399
sf0044	sf0044_12	sf0044_d	0	59.78	4.929	0.438	0.682	0.399
sf0044	sf0044_12	sf0044_f	0	67.07	4.979	0.325	0.635	0.351
sf0044	sf0044_12	sf0044_d	0	61.86	4.981	0.415	0.852	0.425
sf0044	sf0044_12	sf0044_f	0	65.87	5.007	0.333	0.77	0.358
sf0044	sf0044_12	sf0044_d	0	62.81	5.027	0.415	0.973	0.419
sf0044	sf0044_12	sf0044_f	0	65.66	5.041	0.322	0.684	0.345
sf0044	sf0044_12	sf0044_g	0	57.6	4.821	0.365	3.259	0.421
sf0044	sf0044_12	sf0044_d	0	60.41	4.97	0.4	1.226	0.377
sf0044	sf0044_12	sf0044_f	0	65.44	5.065	0.31	1.277	0.365
sf0044	sf0044_11	sf0044_a	1	71.3	6.343	0.461	1.178	0.304
sf0044	sf0044_11	sf0044_b	1	64.42	5.09	0.031	0.602	0.343
sf0044	sf0044_11	sf0044_c	1	66.78	4.568	0.327	1.602	0.334
sf0044	sf0044_11	sf0044_d	0	61.16	5.217	0.4	1.373	0.388
sf0044	sf0044_11	sf0044_e	0	64.63	4.186	0.336	2.801	0.354
sf0044	sf0044_11	sf0044_d	0	60.95	5.155	0.403	1.397	0.416
sf0044	sf0044_11	sf0044_f	0	66.57	4.945	0.33	1.197	0.373
sf0044	sf0044_11	sf0044_d	0	63.47	5.587	0.406	1.198	0.418
sf0044	sf0044_11	sf0044_f	0	66.39	5.161	0.325	0.869	0.375
sf0044	sf0044_11	sf0044_g	0	60.82	3.887	0.351	3.701	0.409
sf0044	sf0044_11	sf0044_d	0	61.26	5.438	0.4	1.371	0.416
sf0044	sf0044_11	sf0044_f	0	67.49	4.941	0.325	0.673	0.383
sf0044	sf0044_11	sf0044_d	0	63.31	5.535	0.301	1.169	0.405
sf0044	sf0044_10	sf0044_a	1	70.47	6.129	0.464	1.318	0.311
sf0044	sf0044_10	sf0044_b	1	64.13	6.065	0.031	1.068	0.323
sf0044	sf0044_10	sf0044_c	1	67.48	4.653	0.316	1.676	0.319
sf0044	sf0044_10	sf0044_d	0	60.38	5.195	0.409	0.505	0.394
sf0044	sf0044_10	sf0044_e	0	63.04	4.871	0.327	0.895	0.397
sf0044	sf0044_10	sf0044_d	0	63.02	5.077	0.403	0.428	0.377
sf0044	sf0044_10	sf0044_f	0	66.6	5.016	0.327	0.511	0.356
sf0044	sf0044_10	sf0044_g	0	58.6	5.553	0.371	2.486	0.408
sf0044	sf0044_10	sf0044_d	0	60.35	5.123	0.403	1.13	0.38
sf0044	sf0044_10	sf0044_f	0	66.99	5.041	0.325	0.5	0.356
sf0044	sf0044_10	sf0044_d	0	62.64	5.188	0.406	0.632	0.406
sf0044	sf0044_10	sf0044_f	0	68.19	4.904	0.327	0.585	0.343
sf0044	sf0044_10	sf0044_d	0	61.55	5.093	0.409	0.583	0.404
sf0044	sf0044_10	sf0044_f	0	63.73	5.014	0.325	1.433	0.366
sf0044	sf0044_10	sf0044_d	0	62.36	5.077	0.409	0.63	0.366
sf0044	sf0044_09	sf0044_a	1	70.41	6.198	0.478	1.171	0.312
sf0044	sf0044_09	sf0044_b	1	62	5.373	0.031	2.787	0.341
sf0044	sf0044_09	sf0044_c	1	65.98	4.622	0.325	1.379	0.336
sf0044	sf0044_09	sf0044_d	0	59.09	4.928	0.406	1.815	0.391
sf0044	sf0044_09	sf0044_e	0	65.34	3.964	0.348	1.642	0.359
sf0044	sf0044_09	sf0044_d	0	61.13	5.004	0.403	0.864	0.389
sf0044	sf0044_09	sf0044_f	0	64.87	4.865	0.325	1.129	0.339
sf0044	sf0044_09	sf0044_d	0	60.3	4.961	0.412	1.994	0.394
sf0044	sf0044_09	sf0044_f	0	65.66	5.07	0.327	1.133	0.351
sf0044	sf0044_09	sf0044_d	0	61.72	5.063	0.415	1.03	0.381
sf0044	sf0044_09	sf0044_f	0	65.47	4.877	0.325	0.801	0.336
sf0044	sf0044_09	sf0044_d	0	62.8	4.808	0.406	0.682	0.388
sf0044	sf0044_09	sf0044_f	0	65.88	4.799	0.33	0.738	0.339
sf0044	sf0044_09	sf0044_d	0	61.44	5.043	0.417	1.151	0.391
sf0044	sf0044_08	sf0044_h	1	61	5.638	0.029	5.646	0.411
sf0044	sf0044_08	sf0044_c	1	67.38	4.629	0.33	1.852	0.356
sf0044	sf0044_08	sf0044_d	0	60.78	4.855	0.406	0.784	0.402
sf0044	sf0044_08	sf0044_e	0	63.46	4.156	0.394	2.751	0.423
sf0044	sf0044_08	sf0044_d	0	60.87	5.033	0.4	0.8	0.387
sf0044	sf0044_08	sf0044_f	0	66.19	4.871	0.325	0.758	0.37
sf0044	sf0044_08	sf0044_g	0	56.27	5.529	0.339	4.453	0.442
sf0044	sf0044_08	sf0044_d	0	59.42	5.257	0.403	1.508	0.378
sf0044	sf0044_08	sf0044_f	0	64.73	4.883	0.325	0.923	0.367
sf0044	sf0044_08	sf0044_d	0	60.88	5.231	0.412	1.622	0.375
sf0044	sf0044_08	sf0044_f	0	65.41	4.846	0.325	1.124	0.362
sf0044	sf0044_08	sf0044_d	0	63.92	5.199	0.406	1.298	0.377
sf0044	sf0044_08	sf0044_f	0	65.8	4.852	0.327	0.441	0.361
sf0044	sf0044_08	sf0044_d	0	60.54	4.964	0.415	0.839	0.416
sf0044	sf0044_07	sf0044_h	1	61.7	5.534	0.034	5.357	0.452
sf0044	sf0044_07	sf0044_i	0	66.97	5.228	0.014	1.481	0.345
sf0044	sf0044_07	sf0044_c	1	67.04	4.877	0.325	1.316	0.352
sf0044	sf0044_07	sf0044_d	0	58.94	5.118	0.4	1.396	0.4
sf0044	sf0044_07	sf0044_e	0	64.76	4.351	0.394	2.974	0.399
sf0044	sf0044_07	sf0044_d	0	63.29	5.312	0.397	0.897	0.357
sf0044	sf0044_07	sf0044_f	0	66.55	5.127	0.325	0.919	0.363
sf0044	sf0044_07	sf0044_g	0	59.55	4.494	0.362	3.197	0.403
sf0044	sf0044_07	sf0044_d	0	60.91	5.299	0.397	1.774	0.37
sf0044	sf0044_07	sf0044_f	0	65.19	4.715	0.327	0.915	0.338
sf0044	sf0044_07	sf0044_d	0	59.66	5.08	0.4	1.517	0.403
sf0044	sf0044_07	sf0044_f	0	65.97	4.876	0.319	0.521	0.34
sf0044	sf0044_07	sf0044_d	0	60.79	5.225	0.403	1.482	0.403
sf0044	sf0044_07	sf0044_f	0	64.44	4.987	0.322	1.518	0.347
sf0044	sf0044_07	sf0044_d	0	62	4.961	0.409	1.576	0.386
sf0044	sf0044_07	sf0044_f	0	66.31	4.762	0.313	0.876	0.35
sf0044	sf0044_06	sf0044_a	1	71.48	6.376	0.458	1.235	0.317
sf0044	sf0044_06	sf0044_b	1	61.99	5.826	0.026	4.547	0.326
sf0044	sf0044_06	sf0044_c	1	69.76	4.503	0.327	0.531	0.333
sf0044	sf0044_06	sf0044_d	0	60.37	5.112	0.397	0.628	0.407
sf0044	sf0044_06	sf0044_e	0	62.01	4.989	0.339	3.028	0.401
sf0044	sf0044_06	sf0044_d	0	61.72	4.979	0.403	0.863	0.407
sf0044	sf0044_06	sf0044_f	0	65.87	5.074	0.319	0.812	0.356
sf0044	sf0044_06	sf0044_g	0	57.34	4.835	0.388	4.175	0.424
sf0044	sf0044_06	sf0044_d	0	62.34	5.292	0.4	0.643	0.377
sf0044	sf0044_06	sf0044_f	0	66.83	5.01	0.325	0.66	0.35
sf0044	sf0044_06	sf0044_d	0	61.85	5.483	0.406	0.936	0.394
sf0044	sf0044_06	sf0044_f	0	65.3	4.955	0.325	0.806	0.368
sf0044	sf0044_06	sf0044_d	0	63.57	5.051	0.403	0.719	0.373
sf0044	sf0044_06	sf0044_f	0	65.97	4.786	0.327	0.876	0.358
sf0044	sf0044_06	sf0044_d	0	63.17	5.522	0.409	0.823	0.402
sf0044	sf0044_06	sf0044_f	0	67.15	4.901	0.325	0.704	0.362
sf0044	sf0044_05	sf0044_a	1	66.79	6.197	0.467	1.196	0.317
sf0044	sf0044_05	sf0044_b	1	63.89	5.252	0.026	0.713	0.34
sf0044	sf0044_05	sf0044_c	1	65.64	4.514	0.319	1.173	0.326
sf0044	sf0044_05	sf0044_d	0	57.25	4.899	0.406	1.171	0.422
sf0044	sf0044_05	sf0044_e	0	59.87	4.832	0.336	0.803	0.387
sf0044	sf0044_05	sf0044_d	0	58.3	4.878	0.409	1.504	0.396
sf0044	sf0044_05	sf0044_f	0	62.8	4.906	0.322	1.183	0.358
sf0044	sf0044_05	sf0044_d	0	61.67	5.134	0.444	1.224	0.378
sf0044	sf0044_05	sf0044_f	0	64.66	4.934	0.325	1.138	0.341
sf0044	sf0044_05	sf0044_d	0	60.52	5.08	0.409	1.472	0.391
sf0044	sf0044_05	sf0044_f	0	64.92	4.971	0.325	1.046	0.338
sf0044	sf0044_05	sf0044_d	0	59.23	5.059	0.417	1.733	0.398
sf0044	sf0044_05	sf0044_f	0	65.02	4.865	0.327	0.84	0.361
sf0044	sf0044_05	sf0044_d	0	59.7	5.205	0.412	1.732	0.393
sf0044	sf0044_05	sf0044_f	0	65.67	4.876	0.325	1.038	0.328
sf0044	sf0044_05	sf0044_d	0	63.46	5.315	0.368	0.791	0.387
sf0044	sf0044_04	sf0044_a	1	70.93	6.104	0.444	1.387	0.313
sf0044	sf0044_04	sf0044_b	1	67.19	5.48	0.026	1.36	0.283
sf0044	sf0044_04	sf0044_c	1	66.65	4.594	0.319	1.751	0.346
sf0044	sf0044_04	sf0044_d	0	62.23	5.188	0.4	0.899	0.378
sf0044	sf0044_04	sf0044_e	0	64.33	4.671	0.325	0.979	0.397
sf0044	sf0044_04	sf0044_d	0	62.63	5.048	0.409	1.477	0.379
sf0044	sf0044_04	sf0044_f	0	67.5	5.022	0.327	0.584	0.36
sf0044	sf0044_04	sf0044_d	0	61.16	4.97	0.412	1.307	0.411
sf0044	sf0044_04	sf0044_f	0	64.38	4.987	0.325	0.581	0.372
sf0044	sf0044_04	sf0044_d	0	61.11	5.07	0.409	1.433	0.377
sf0044	sf0044_04	sf0044_f	0	65.91	4.925	0.327	0.787	0.359
sf0044	sf0044_04	sf0044_d	0	63.08	4.981	0.412	0.625	0.388
sf0044	sf0044_04	sf0044_f	0	64.42	4.927	0.322	0.851	0.37
sf0044	sf0044_04	sf0044_g	0	58.06	5.109	0.351	4.013	0.425
sf0044	sf0044_03	sf0044_a	1	71.37	6.099	0.476	1.381	0.322
sf0044	sf0044_03	sf0044_b	1	67.33	5.485	0.029	1.636	0.336
sf0044	sf0044_03	sf0044_c	1	70.26	4.623	0.319	1.359	0.344
sf0044	sf0044_03	sf0044_d	0	62.93	5.053	0.409	1.318	0.415
sf0044	sf0044_03	sf0044_e	0	65.44	4.434	0.339	1.004	0.381
sf0044	sf0044_03	sf0044_d	0	63.49	5.395	0.412	1.217	0.423
sf0044	sf0044_03	sf0044_f	0	69.32	5.06	0.327	0.773	0.377
sf0044	sf0044_03	sf0044_d	0	64.4	5.02	0.417	0.952	0.422
sf0044	sf0044_03	sf0044_f	0	69.15	4.808	0.325	1.024	0.371
sf0044	sf0044_03	sf0044_d	0	63.98	4.991	0.412	0.997	0.422
sf0044	sf0044_03	sf0044_f	0	68	4.829	0.325	0.953	0.365
sf0044	sf0044_03	sf0044_d	0	64.68	5.076	0.415	1.321	0.423
sf0044	sf0044_03	sf0044_f	0	69.21	4.869	0.322	0.935	0.364
sf0044	sf0044_03	sf0044_d	0	65.87	5.123	0.406	1.187	0.425
sf0044	sf0044_03	sf0044_f	0	70.02	5.121	0.287	0.836	0.361
sf0043	sf0043_02	sf0043_a	1	59.36	2.99	0.423	0.669	0.471
sf0043	sf0043_02	sf0043_b	0	50.01	2.06	0.052	1.416	0.443
sf0043	sf0043_02	sf0043_i	0	60.76	5.347	0.513	3.277	0.432
sf0043	sf0043_02	sf0043_e	0	62.59	3.511	0.391	0.897	0.394
sf0043	sf0043_02	sf0043_b	0	51.06	2.046	0.037	1.747	0.389
sf0043	sf0043_02	sf0043_f	0	56.05	3.269	0.043	5.501	0.404
sf0043	sf0043_02	sf0043_g	0	64.7	2.961	0.04	5.558	0.38
sf0043	sf0043_02	sf0043_h	0	69.48	3.765	0.055	7.154	0.379
sf0043	sf0043_02	sf0043_e	0	66.16	3.731	0.397	0.877	0.393
sf0043	sf0043_02	sf0043_b	0	48.91	1.887	0.043	1.475	0.409
sf0043	sf0043_02	sf0043_i	0	58.49	5.344	0.519	3.369	0.439
sf0043	sf0043_01	sf0043_a	1	57.66	2.346	0.438	0.613	0.462
sf0043	sf0043_01	sf0043_b	0	49.05	2.057	0.02	1.873	0.381
sf0043	sf0043_01	sf0043_c	0	63.43	5.665	0.461	2.554	0.407
sf0043	sf0043_01	sf0043_d	0	47.03	2.366	0.011	3.72	0.439
sf0043	sf0043_01	sf0043_e	0	63.07	3.439	0.406	1.289	0.405
sf0043	sf0043_01	sf0043_b	0	49.98	2.079	0.031	1.449	0.373
sf0043	sf0043_01	sf0043_f	0	55.5	3.383	0.043	4.694	0.393
sf0043	sf0043_01	sf0043_g	0	64.84	2.646	0.043	5.893	0.392
sf0043	sf0043_01	sf0043_h	0	69.31	3.617	0.055	6.689	0.378
sf0043	sf0043_01	sf0043_e	0	67.09	3.617	0.406	0.776	0.385
sf0043	sf0043_01	sf0043_b	0	47.09	1.672	0.034	2.504	0.436
sf0043	sf0043_01	sf0043_i	0	61.86	5.449	0.519	2.304	0.425
sf0043	sf0043_20	sf0043_a	1	60.42	2.987	0.446	1.177	0.461
sf0043	sf0043_20	sf0043_b	0	51.49	2.469	0.02	2.734	0.365
sf0043	sf0043_20	sf0043_c	0	63.37	5.793	0.464	1.651	0.376
sf0043	sf0043_20	sf0043_d	0	44.99	1.968	0.026	3.738	0.482
sf0043	sf0043_20	sf0043_e	0	65.92	3.884	0.397	0.964	0.387
sf0043	sf0043_20	sf0043_b	0	50.22	2.215	0.037	1.673	0.401
sf0043	sf0043_20	sf0043_f	0	56.97	3.173	0.04	4.329	0.384
sf0043	sf0043_20	sf0043_g	0	62.05	3.43	0.043	5.641	0.402
sf0043	sf0043_20	sf0043_h	0	67.93	3.555	0.055	7.235	0.39
sf0043	sf0043_20	sf0043_e	0	65.88	3.667	0.406	0.945	0.387
sf0043	sf0043_20	sf0043_b	0	47.99	2.534	0.037	2.854	0.425
sf0043	sf0043_20	sf0043_i	0	62.07	5.504	0.534	1.031	0.418
sf0043	sf0043_20	sf0043_e	0	64.27	3.683	0.351	1.001	0.381
sf0043	sf0043_19	sf0043_a	1	61.11	2.873	0.417	0.782	0.5
sf0043	sf0043_19	sf0043_b	0	46.59	1.75	0.026	2.291	0.402
sf0043	sf0043_19	sf0043_i	0	61.56	5.471	0.548	1.773	0.439
sf0043	sf0043_19	sf0043_e	0	66.13	3.634	0.403	0.929	0.402
sf0043	sf0043_19	sf0043_b	0	50.6	1.627	0.037	1.581	0.448
sf0043	sf0043_19	sf0043_f	0	57.69	3.235	0.049	1.824	0.395
sf0043	sf0043_19	sf0043_g	0	64.47	3.541	0.04	6.816	0.39
sf0043	sf0043_19	sf0043_h	0	69.1	4.735	0.055	7.044	0.403
sf0043	sf0043_19	sf0043_e	0	67.46	3.77	0.397	0.806	0.389
sf0043	sf0043_19	sf0043_b	0	47.8	1.947	0.049	2.105	0.416
sf0043	sf0043_19	sf0043_i	0	62.9	5.342	0.525	1.343	0.4
sf0043	sf0043_19	sf0043_d	0	46.58	1.533	0.034	5.194	0.501
sf0043	sf0043_19	sf0043_e	0	65.35	3.77	0.354	1.128	0.384
sf0043	sf0043_18	sf0043_a	1	59.12	2.828	0.444	0.772	0.474
sf0043	sf0043_18	sf0043_b	0	49.82	1.964	0.043	0.979	0.39
sf0043	sf0043_18	sf0043_c	0	63.19	5.772	0.455	1.139	0.368
sf0043	sf0043_18	sf0043_e	0	64.94	3.829	0.403	1.155	0.395
sf0043	sf0043_18	sf0043_d	0	48.51	1.95	0.031	2.311	0.413
sf0043	sf0043_18	sf0043_f	0	57.52	3.304	0.049	2.756	0.388
sf0043	sf0043_18	sf0043_g	0	64.36	3.225	0.046	5.857	0.391
sf0043	sf0043_18	sf0043_h	0	68.29	4.675	0.058	5.576	0.381
sf0043	sf0043_18	sf0043_e	0	67.19	3.746	0.397	0.985	0.388
sf0043	sf0043_18	sf0043_b	0	48.64	2.027	0.026	2.205	0.425
sf0043	sf0043_18	sf0043_i	0	60.12	5.383	0.525	2.29	0.411
sf0043	sf0043_18	sf0043_e	0	65.47	3.795	0.397	0.957	0.385
sf0043	sf0043_18	sf0043_b	0	49.15	2.011	0.04	1.218	0.435
sf0043	sf0043_18	sf0043_f	0	59.13	3.037	0.046	1.355	0.399
sf0043	sf0043_18	sf0043_g	0	64.91	3.349	0.037	5.832	0.36
sf0043	sf0043_18	sf0043_h	0	70.24	4.292	0.049	5.705	0.371
sf0043	sf0043_18	sf0043_e	0	66.75	3.644	0.403	0.884	0.381
sf0043	sf0043_18	sf0043_b	0	49.42	2.3	0.02	2.519	0.413
sf0043	sf0043_18	sf0043_i	0	58.69	5.07	0.412	1.497	0.417
sf0043	sf0043_17	sf0043_a	1	61.36	3.325	0.449	0.709	0.474
sf0043	sf0043_17	sf0043_b	0	46	1.63	0.02	2.39	0.378
sf0043	sf0043_17	sf0043_c	0	62.05	5.558	0.455	1.45	0.396
sf0043	sf0043_17	sf0043_e	0	65.15	3.813	0.394	1.004	0.4
sf0043	sf0043_17	sf0043_b	0	50.07	2.323	0.031	2.024	0.386
sf0043	sf0043_17	sf0043_f	0	57.18	3.136	0.043	2.216	0.381
sf0043	sf0043_17	sf0043_g	0	62.7	2.997	0.037	5.697	0.386
sf0043	sf0043_17	sf0043_h	0	69.22	4.327	0.058	6.373	0.388
sf0043	sf0043_17	sf0043_e	0	67.03	3.86	0.415	0.848	0.398
sf0043	sf0043_17	sf0043_b	0	48.09	2.169	0.031	1.832	0.438
sf0043	sf0043_17	sf0043_i	0	59.55	5.452	0.531	0.942	0.426
sf0043	sf0043_17	sf0043_e	0	65.56	3.866	0.412	0.937	0.399
sf0043	sf0043_17	sf0043_b	0	43.73	1.604	0.04	3.158	0.461
sf0043	sf0043_17	sf0043_f	0	55.9	3.334	0.037	4.885	0.38
sf0043	sf0043_17	sf0043_g	0	64.73	3.62	0.04	7.108	0.393
sf0043	sf0043_17	sf0043_h	0	68.49	4.111	0.055	7.214	0.406
sf0043	sf0043_17	sf0043_e	0	65.59	3.835	0.394	0.868	0.394
sf0043	sf0043_17	sf0043_b	0	46.24	2.193	0.037	2.436	0.415
sf0043	sf0043_17	sf0043_i	0	56.53	4.874	0.368	2.798	0.435
sf0043	sf0043_16	sf0043_a	1	58.48	2.826	0.42	2.22	0.515
sf0043	sf0043_16	sf0043_b	0	43.86	2.133	0.037	3.617	0.438
sf0043	sf0043_16	sf0043_c	0	61.63	5.692	0.461	1.97	0.396
sf0043	sf0043_16	sf0043_e	0	65.74	3.523	0.406	1.344	0.389
sf0043	sf0043_16	sf0043_b	0	47.83	2.405	0.046	1.55	0.41
sf0043	sf0043_16	sf0043_f	0	58.63	3.251	0.046	2.721	0.392
sf0043	sf0043_16	sf0043_g	0	64.12	3.202	0.043	5.684	0.385
sf0043	sf0043_16	sf0043_h	0	68.85	3.508	0.055	6.14	0.398
sf0043	sf0043_16	sf0043_e	0	66.17	3.77	0.403	0.992	0.385
sf0043	sf0043_16	sf0043_b	0	50.58	2.541	0.037	2.78	0.406
sf0043	sf0043_16	sf0043_i	0	61.53	5.508	0.548	1.951	0.403
sf0043	sf0043_16	sf0043_e	0	64.59	3.526	0.391	0.956	0.389
sf0043	sf0043_16	sf0043_b	0	52.57	2.843	0.014	2.153	0.369
sf0043	sf0043_16	sf0043_f	0	56.69	2.992	0.049	2.745	0.366
sf0043	sf0043_16	sf0043_g	0	63.73	3.442	0.037	4.897	0.362
sf0043	sf0043_16	sf0043_h	0	66.77	4.124	0.055	6.232	0.413
sf0043	sf0043_16	sf0043_e	0	66.12	3.694	0.403	0.855	0.396
sf0043	sf0043_16	sf0043_b	0	47.89	2.245	0.046	1.631	0.424
sf0043	sf0043_16	sf0043_i	0	59.18	5.15	0.417	0.859	0.418
sf0043	sf0043_15	sf0043_a	1	60.21	2.619	0.409	1.43	0.5
sf0043	sf0043_15	sf0043_b	0	42.32	1.721	0.04	3.525	0.436
sf0043	sf0043_15	sf0043_c	0	64.17	5.753	0.458	1.311	0.366
sf0043	sf0043_15	sf0043_e	0	65.95	3.791	0.412	0.802	0.398
sf0043	sf0043_15	sf0043_b	0	48.17	1.75	0.031	1.665	0.405
sf0043	sf0043_15	sf0043_f	0	57.49	3.644	0.043	1.991	0.381
sf0043	sf0043_15	sf0043_g	0	64.04	3.32	0.043	6.557	0.401
sf0043	sf0043_15	sf0043_h	0	68.99	4.093	0.049	6.793	0.399
sf0043	sf0043_15	sf0043_e	0	66.88	4.067	0.415	0.749	0.394
sf0043	sf0043_15	sf0043_b	0	48.31	1.765	0.026	1.395	0.397
sf0043	sf0043_15	sf0043_i	0	61.06	5.397	0.519	1.75	0.423
sf0043	sf0043_15	sf0043_d	0	46.06	1.676	0.026	4.702	0.485
sf0043	sf0043_15	sf0043_e	0	64.43	3.755	0.397	0.972	0.404
sf0043	sf0043_14	sf0043_a	1	59.96	3.672	0.412	0.92	0.494
sf0043	sf0043_14	sf0043_b	0	44.03	1.555	0.029	1.503	0.351
sf0043	sf0043_14	sf0043_c	0	60.84	5.806	0.452	2.075	0.395
sf0043	sf0043_14	sf0043_e	0	63.63	4.002	0.397	1.199	0.396
sf0043	sf0043_14	sf0043_b	0	48.24	1.888	0.029	2.677	0.404
sf0043	sf0043_14	sf0043_f	0	56.62	2.918	0.049	1.925	0.405
sf0043	sf0043_14	sf0043_g	0	63.31	4.1	0.043	5.404	0.394
sf0043	sf0043_14	sf0043_h	0	68.26	4.153	0.058	6.414	0.394
sf0043	sf0043_14	sf0043_e	0	65.78	4.158	0.406	1.025	0.393
sf0043	sf0043_14	sf0043_b	0	49.8	2.252	0.029	2.599	0.391
sf0043	sf0043_14	sf0043_i	0	58.89	5.546	0.519	1.037	0.427
sf0043	sf0043_14	sf0043_e	0	62.76	3.733	0.391	1.266	0.397
sf0043	sf0043_13	sf0043_a	1	60.88	2.881	0.446	0.689	0.46
sf0043	sf0043_13	sf0043_b	0	50.87	2.175	0.037	1.341	0.367
sf0043	sf0043_13	sf0043_i	0	60.95	5.306	0.536	1.729	0.429
sf0043	sf0043_13	sf0043_d	0	47.67	2.247	0.011	4.478	0.424
sf0043	sf0043_13	sf0043_e	0	64.92	3.834	0.394	0.863	0.391
sf0043	sf0043_13	sf0043_b	0	49.27	2.671	0.043	1.309	0.441
sf0043	sf0043_13	sf0043_f	0	57.12	3.254	0.04	3.445	0.411
sf0043	sf0043_13	sf0043_g	0	62.96	2.675	0.037	5.229	0.383
sf0043	sf0043_13	sf0043_h	0	66.26	4.542	0.031	5.081	0.314
sf0043	sf0043_13	sf0043_e	0	65.11	3.846	0.406	0.812	0.39
sf0043	sf0043_13	sf0043_b	0	49.63	2.108	0.037	2.879	0.408
sf0043	sf0043_13	sf0043_i	0	62.05	5.32	0.519	0.819	0.414
sf0043	sf0043_13	sf0043_e	0	65.1	3.636	0.397	1.017	0.382
sf0043	sf0043_13	sf0043_b	0	50.06	2.099	0.031	1.938	0.41
sf0043	sf0043_13	sf0043_f	0	57.92	3.43	0.043	1.665	0.336
sf0043	sf0043_13	sf0043_g	0	59.85	2.225	0.049	5.811	0.422
sf0043	sf0043_13	sf0043_h	0	67.05	4.225	0.046	7.342	0.376
sf0043	sf0043_13	sf0043_e	0	65.84	3.595	0.415	0.853	0.389
sf0043	sf0043_13	sf0043_b	0	45.71	2.005	0.026	1.963	0.386
sf0043	sf0043_13	sf0043_i	0	57.01	4.806	0.339	1.808	0.444
sf0043	sf0043_12	sf0043_a	1	61.38	2.885	0.409	1.033	0.495
sf0043	sf0043_12	sf0043_b	0	44.87	1.665	0.037	2.67	0.418
sf0043	sf0043_12	sf0043_i	0	60.48	5.401	0.534	1.797	0.424
sf0043	sf0043_12	sf0043_e	0	64.41	3.611	0.391	1.004	0.387
sf0043	sf0043_12	sf0043_b	0	52.26	2.698	0.02	2.217	0.392
sf0043	sf0043_12	sf0043_f	0	56.93	3.614	0.037	1.845	0.388
sf0043	sf0043_12	sf0043_g	0	61.53	2.969	0.046	5.814	0.401
sf0043	sf0043_12	sf0043_h	0	67.84	4.464	0.052	7.375	0.381
sf0043	sf0043_12	sf0043_e	0	66.6	3.948	0.403	1.013	0.387
sf0043	sf0043_12	sf0043_b	0	45.79	1.53	0.043	2.411	0.42
sf0043	sf0043_12	sf0043_i	0	61.33	5.379	0.519	0.928	0.403
sf0043	sf0043_12	sf0043_e	0	64.99	3.722	0.391	1.008	0.378
sf0043	sf0043_11	sf0043_a	1	60.42	2.802	0.423	0.845	0.482
sf0043	sf0043_11	sf0043_b	0	49.6	2.186	0.043	1.755	0.378
sf0043	sf0043_11	sf0043_c	0	63.55	5.652	0.47	1.694	0.37
sf0043	sf0043_11	sf0043_e	0	64.61	3.688	0.397	1.097	0.392
sf0043	sf0043_11	sf0043_b	0	50.27	2.151	0.037	2.018	0.412
sf0043	sf0043_11	sf0043_f	0	56.36	2.886	0.052	2.612	0.39
sf0043	sf0043_11	sf0043_g	0	64.29	2.694	0.046	6.419	0.395
sf0043	sf0043_11	sf0043_h	0	68.96	3.367	0.055	7.022	0.407
sf0043	sf0043_11	sf0043_e	0	66.35	3.798	0.409	0.893	0.392
sf0043	sf0043_11	sf0043_b	0	46.91	2.184	0.031	2.741	0.4
sf0043	sf0043_11	sf0043_i	0	61.81	5.47	0.522	0.995	0.407
sf0043	sf0043_11	sf0043_e	0	63.56	3.515	0.397	0.999	0.391
sf0043	sf0043_10	sf0043_a	1	57.99	3.431	0.412	0.716	0.5
sf0043	sf0043_10	sf0043_b	0	44.59	2.506	0.011	2.618	0.406
sf0043	sf0043_10	sf0043_c	0	59.08	5.832	0.461	2.079	0.444
sf0043	sf0043_10	sf0043_e	0	63.64	4.027	0.391	1.015	0.385
sf0043	sf0043_10	sf0043_b	0	50.77	3.002	0.031	2.842	0.364
sf0043	sf0043_10	sf0043_f	0	58.88	3.715	0.043	1.378	0.368
sf0043	sf0043_10	sf0043_g	0	62.22	2.932	0.046	5.512	0.405
sf0043	sf0043_10	sf0043_h	0	67.22	3.37	0.058	6.881	0.407
sf0043	sf0043_10	sf0043_e	0	64.41	3.977	0.397	1.412	0.391
sf0043	sf0043_10	sf0043_b	0	48.87	2.591	0.037	2.387	0.354
sf0043	sf0043_10	sf0043_i	0	58.76	5.41	0.536	2.312	0.434
sf0043	sf0043_10	sf0043_d	0	41.77	1.982	0.026	6.821	0.527
sf0043	sf0043_10	sf0043_e	0	63.29	3.857	0.394	0.875	0.378
sf0043	sf0043_10	sf0043_b	0	49.4	2.349	0.037	1.968	0.371
sf0043	sf0043_10	sf0043_f	0	56.42	3.149	0.049	1.453	0.394
sf0043	sf0043_10	sf0043_g	0	62.74	3.395	0.043	5.264	0.37
sf0043	sf0043_10	sf0043_h	0	65.85	3.611	0.046	7.364	0.375
sf0043	sf0043_10	sf0043_e	0	63.38	4.113	0.348	1.156	0.385
sf0043	sf0043_09	sf0043_a	1	58.37	2.984	0.426	1.245	0.486
sf0043	sf0043_09	sf0043_b	0	46.87	2.07	0.017	2.165	0.4
sf0043	sf0043_09	sf0043_c	0	62.35	5.645	0.455	0.957	0.383
sf0043	sf0043_09	sf0043_d	0	42.78	1.584	0.014	7.35	0.469
sf0043	sf0043_09	sf0043_e	0	64.29	3.589	0.397	1.062	0.384
sf0043	sf0043_09	sf0043_b	0	52.79	2.635	0.02	2.713	0.385
sf0043	sf0043_09	sf0043_f	0	57.96	3.117	0.043	3.596	0.38
sf0043	sf0043_09	sf0043_g	0	62.06	2.407	0.046	4.78	0.41
sf0043	sf0043_09	sf0043_h	0	67.65	4.975	0.06	4.459	0.397
sf0043	sf0043_09	sf0043_e	0	65.41	3.759	0.403	1.028	0.387
sf0043	sf0043_09	sf0043_b	0	48.43	1.915	0.037	2.227	0.409
sf0043	sf0043_09	sf0043_i	0	60.03	5.235	0.534	1.97	0.406
sf0043	sf0043_09	sf0043_e	0	64.07	3.735	0.261	0.828	0.349
sf0043	sf0043_08	sf0043_a	1	59.2	3.161	0.42	1.245	0.491
sf0043	sf0043_08	sf0043_b	0	49.4	2.413	0.026	2.256	0.404
sf0043	sf0043_08	sf0043_c	0	62.62	5.531	0.449	2.801	0.394
sf0043	sf0043_08	sf0043_e	0	65.51	3.903	0.403	0.739	0.401
sf0043	sf0043_08	sf0043_b	0	49.49	1.776	0.037	1.648	0.435
sf0043	sf0043_08	sf0043_f	0	56.75	3.206	0.043	2.487	0.383
sf0043	sf0043_08	sf0043_g	0	64.76	3.61	0.043	5.96	0.394
sf0043	sf0043_08	sf0043_h	0	70.34	3.878	0.049	6.061	0.372
sf0043	sf0043_08	sf0043_e	0	66.09	3.705	0.397	0.643	0.394
sf0043	sf0043_08	sf0043_b	0	49.76	2.373	0.052	1.539	0.443
sf0043	sf0043_08	sf0043_i	0	58.06	5.448	0.519	3.354	0.456
sf0043	sf0043_08	sf0043_e	0	64	3.806	0.394	1.176	0.404
sf0043	sf0043_07	sf0043_a	1	60.61	2.991	0.444	1.112	0.458
sf0043	sf0043_07	sf0043_b	0	50.51	2.303	0.031	2.555	0.404
sf0043	sf0043_07	sf0043_c	0	60.44	5.702	0.455	1.374	0.423
sf0043	sf0043_07	sf0043_e	0	65.9	3.975	0.403	0.88	0.386
sf0043	sf0043_07	sf0043_b	0	48.91	1.653	0.037	1.39	0.432
sf0043	sf0043_07	sf0043_f	0	60.14	3.136	0.037	1.771	0.396
sf0043	sf0043_07	sf0043_g	0	65.32	4.066	0.043	4.869	0.372
sf0043	sf0043_07	sf0043_h	0	69.15	4.626	0.055	5.904	0.388
sf0043	sf0043_07	sf0043_e	0	66.67	3.858	0.403	0.73	0.386
sf0043	sf0043_07	sf0043_b	0	50.84	2.151	0.043	1.485	0.376
sf0043	sf0043_07	sf0043_i	0	58.99	5.395	0.519	1.097	0.44
sf0043	sf0043_06	sf0043_a	1	59.42	2.902	0.412	0.809	0.487
sf0043	sf0043_06	sf0043_b	0	46.07	1.978	0.034	2.663	0.404
sf0043	sf0043_06	sf0043_i	0	57.73	5.235	0.531	3.104	0.467
sf0043	sf0043_06	sf0043_e	0	62.57	3.713	0.391	1.017	0.402
sf0043	sf0043_06	sf0043_b	0	46.23	2.097	0.031	2.167	0.397
sf0043	sf0043_06	sf0043_f	0	55.11	3.209	0.043	2.03	0.379
sf0043	sf0043_06	sf0043_g	0	62.38	3.087	0.046	5.254	0.391
sf0043	sf0043_06	sf0043_h	0	65.54	3.988	0.049	5.73	0.399
sf0043	sf0043_06	sf0043_e	0	65.01	4.05	0.397	0.818	0.388
sf0043	sf0043_06	sf0043_b	0	48.18	2.116	0.031	2.411	0.408
sf0043	sf0043_06	sf0043_i	0	59.06	5.467	0.513	1.499	0.418
sf0043	sf0043_05	sf0043_a	1	58.71	2.854	0.409	1.574	0.495
sf0043	sf0043_05	sf0043_b	0	47.87	1.984	0.049	1.827	0.405
sf0043	sf0043_05	sf0043_c	0	62.62	5.376	0.449	1.575	0.387
sf0043	sf0043_05	sf0043_d	0	41.73	1.035	0.014	6.517	0.495
sf0043	sf0043_05	sf0043_e	0	64.51	3.711	0.391	1.145	0.396
sf0043	sf0043_05	sf0043_b	0	48.94	2.442	0.037	2.313	0.417
sf0043	sf0043_05	sf0043_f	0	57.89	2.939	0.043	2.802	0.405
sf0043	sf0043_05	sf0043_g	0	63.54	2.804	0.043	4.685	0.371
sf0043	sf0043_05	sf0043_h	0	70.25	5.335	0.06	6.421	0.382
sf0043	sf0043_05	sf0043_e	0	65.26	3.757	0.403	0.959	0.399
sf0043	sf0043_05	sf0043_b	0	48.96	2.025	0.043	1.091	0.44
sf0043	sf0043_05	sf0043_i	0	61.46	5.492	0.513	1.407	0.4
sf0043	sf0043_04	sf0043_a	1	57.19	2.626	0.429	1.537	0.469
sf0043	sf0043_04	sf0043_i	0	59.98	5.166	0.531	2.837	0.446
sf0043	sf0043_04	sf0043_d	0	47.02	2.244	0.011	4.168	0.425
sf0043	sf0043_04	sf0043_e	0	63.97	3.773	0.394	1.017	0.393
sf0043	sf0043_04	sf0043_b	0	49.37	2.031	0.043	0.93	0.392
sf0043	sf0043_04	sf0043_f	0	56.32	3.544	0.037	2.534	0.37
sf0043	sf0043_04	sf0043_g	0	64.48	2.654	0.037	5.91	0.382
sf0043	sf0043_04	sf0043_h	0	69.27	4.572	0.052	5.857	0.384
sf0043	sf0043_04	sf0043_e	0	66.91	3.913	0.394	0.74	0.38
sf0043	sf0043_04	sf0043_b	0	46.5	1.729	0.026	2.687	0.406
sf0043	sf0043_04	sf0043_i	0	59.66	5.384	0.513	2.255	0.428
sf0043	sf0043_03	sf0043_a	1	59.13	2.715	0.438	1.555	0.461
sf0043	sf0043_03	sf0043_b	0	50.8	2.048	0.043	1.065	0.424
sf0043	sf0043_03	sf0043_i	0	61.54	5.218	0.534	1.855	0.422
sf0043	sf0043_03	sf0043_d	0	51.52	2.235	0.014	2.325	0.426
sf0043	sf0043_03	sf0043_e	0	62.12	3.604	0.403	1.471	0.418
sf0043	sf0043_03	sf0043_b	0	53.2	2.265	0.026	1.875	0.383
sf0043	sf0043_03	sf0043_f	0	56.12	2.98	0.043	3.088	0.418
sf0043	sf0043_03	sf0043_g	0	62.05	2.89	0.04	5.811	0.373
sf0043	sf0043_03	sf0043_h	0	68.19	3.419	0.055	5.988	0.372
sf0043	sf0043_03	sf0043_e	0	64.98	3.713	0.397	1.028	0.389
sf0043	sf0043_03	sf0043_b	0	50.99	2.003	0.043	1.485	0.363
sf0043	sf0043_03	sf0043_i	0	60.29	5.496	0.513	2.739	0.447
sf0042	sf0042_02	sf0042_a	1	64.1	5.939	0.02	0.639	0.287
sf0042	sf0042_02	sf0042_b	1	66.06	3.742	0.02	1.205	0.357
sf0042	sf0042_02	sf0042_c	1	76.35	6.644	0.06	0.642	0.219
sf0042	sf0042_02	sf0042_d	1	75.68	6.081	0.078	0.771	0.243
sf0042	sf0042_02	sf0042_d	1	74.98	5.719	0.081	0.674	0.27
sf0042	sf0042_02	sf0042_d	1	73.09	5.542	0.081	0.599	0.28
sf0042	sf0042_02	sf0042_d	1	75.24	5.629	0.066	0.516	0.258
sf0042	sf0042_02	sf0042_d	1	75.84	5.613	0.066	0.628	0.253
sf0042	sf0042_02	sf0042_d	1	75.14	5.117	0.072	0.592	0.273
sf0042	sf0042_02	sf0042_e	1	64.52	4.412	0.449	1.203	0.375
sf0042	sf0042_02	sf0042_g	0	74.73	5.275	0.15	0.583	0.242
sf0042	sf0042_02	sf0042_h	0	51.5	1.491	0.014	6.442	0.458
sf0042	sf0042_02	sf0042_i	0	59.38	5.101	0.388	3.857	0.393
sf0042	sf0042_02	sf0042_j	0	51.16	3.316	0.014	5.828	0.476
sf0042	sf0042_02	sf0042_l	0	69.21	4.111	0.444	1.15	0.351
sf0042	sf0042_02	sf0042_m	0	45.76	1.973	0.017	7.579	0.502
sf0042	sf0042_02	sf0042_g	0	74.16	5.168	0.156	0.818	0.242
sf0042	sf0042_02	sf0042_h	0	51.28	1.321	0.02	5.98	0.432
sf0042	sf0042_02	sf0042_n	0	59.06	4.435	0.255	3.535	0.392
sf0042	sf0042_02	sf0042_o	0	57.88	1.641	0.15	5.83	0.391
sf0042	sf0042_02	sf0042_h	0	48.45	2.843	0.011	6.925	0.47
sf0042	sf0042_02	sf0042_i	0	58.43	5.241	0.415	3.315	0.384
sf0042	sf0042_02	sf0042_j	0	50.91	3.104	0.014	5.885	0.464
sf0042	sf0042_02	sf0042_l	0	66.79	4.153	0.423	3.392	0.351
sf0042	sf0042_02	sf0042_g	0	73.29	5.231	0.153	0.775	0.241
sf0042	sf0042_02	sf0042_n	0	59.47	4.461	0.249	3.389	0.391
sf0042	sf0042_01	sf0042_a	1	64.22	6.663	0.014	1.205	0.256
sf0042	sf0042_01	sf0042_b	1	70.76	3.81	0.029	1.033	0.37
sf0042	sf0042_01	sf0042_c	1	77.7	6.649	0.06	0.631	0.222
sf0042	sf0042_01	sf0042_d	1	76.24	6.11	0.075	0.675	0.25
sf0042	sf0042_01	sf0042_d	1	77.12	5.951	0.081	0.53	0.262
sf0042	sf0042_01	sf0042_d	1	76.51	5.424	0.078	0.557	0.273
sf0042	sf0042_01	sf0042_d	1	76.66	5.255	0.075	0.506	0.279
sf0042	sf0042_01	sf0042_d	1	76.05	5.592	0.066	0.581	0.262
sf0042	sf0042_01	sf0042_d	1	75.14	5.419	0.072	0.507	0.262
sf0042	sf0042_01	sf0042_d	1	73.22	5.101	0.069	0.612	0.291
sf0042	sf0042_01	sf0042_l	0	67.29	4.07	0.432	2.3	0.365
sf0042	sf0042_01	sf0042_g	0	73.91	5.194	0.156	0.626	0.262
sf0042	sf0042_01	sf0042_h	0	50.11	1.45	0.026	3.904	0.467
sf0042	sf0042_01	sf0042_i	0	59.58	5.071	0.403	4.692	0.399
sf0042	sf0042_01	sf0042_j	0	50.27	2.429	0.02	5.835	0.52
sf0042	sf0042_01	sf0042_l	0	68.28	4.178	0.444	1.5	0.371
sf0042	sf0042_01	sf0042_m	0	46.87	3.159	0.011	7.441	0.51
sf0042	sf0042_01	sf0042_g	0	74.51	5.144	0.156	0.516	0.246
sf0042	sf0042_01	sf0042_h	0	52.23	1.312	0.014	5.885	0.41
sf0042	sf0042_01	sf0042_n	0	58.99	4.637	0.252	2.992	0.405
sf0042	sf0042_01	sf0042_o	0	57.68	1.673	0.148	4.933	0.415
sf0042	sf0042_01	sf0042_h	0	49.31	2.015	0.011	7.235	0.454
sf0042	sf0042_01	sf0042_i	0	59.06	5.307	0.409	1.487	0.379
sf0042	sf0042_01	sf0042_j	0	48.19	2.777	0.014	6.259	0.48
sf0042	sf0042_01	sf0042_l	0	65.67	4.234	0.432	3.621	0.369
sf0042	sf0042_01	sf0042_g	0	64.41	4.936	0.026	0.947	0.267
sf0042	sf0042_20	sf0042_a	1	67.4	6.716	0.017	0.467	0.215
sf0042	sf0042_20	sf0042_b	1	72.51	4.428	0.026	1.86	0.314
sf0042	sf0042_20	sf0042_c	1	78.64	6.726	0.06	0.615	0.218
sf0042	sf0042_20	sf0042_d	1	75.58	6.16	0.084	0.799	0.262
sf0042	sf0042_20	sf0042_d	1	75.76	6.17	0.081	0.653	0.261
sf0042	sf0042_20	sf0042_d	1	76.34	5.503	0.081	0.54	0.28
sf0042	sf0042_20	sf0042_d	1	75.94	5.328	0.078	0.525	0.288
sf0042	sf0042_20	sf0042_d	1	78.89	5.202	0.075	0.527	0.288
sf0042	sf0042_20	sf0042_d	1	78.45	5.296	0.069	0.493	0.266
sf0042	sf0042_20	sf0042_e	1	69.01	4.004	0.449	0.665	0.364
sf0042	sf0042_20	sf0042_m	0	50.1	2.27	0.026	3.445	0.528
sf0042	sf0042_20	sf0042_g	0	74.66	5.26	0.15	0.719	0.262
sf0042	sf0042_20	sf0042_h	0	54.57	1.571	0.014	5.409	0.451
sf0042	sf0042_20	sf0042_i	0	59.97	4.847	0.426	3.513	0.416
sf0042	sf0042_20	sf0042_j	0	50.5	2.225	0.026	4.461	0.486
sf0042	sf0042_20	sf0042_l	0	68.07	4.116	0.449	2.106	0.373
sf0042	sf0042_20	sf0042_g	0	74.64	5.313	0.15	0.534	0.245
sf0042	sf0042_20	sf0042_h	0	51.36	1.16	0.02	3.186	0.422
sf0042	sf0042_20	sf0042_n	0	59.7	4.451	0.258	2.742	0.407
sf0042	sf0042_20	sf0042_o	0	59.22	1.609	0.162	3.389	0.409
sf0042	sf0042_20	sf0042_h	0	51.67	1.949	0.014	7.235	0.492
sf0042	sf0042_20	sf0042_i	0	61.99	5.193	0.426	3.275	0.399
sf0042	sf0042_20	sf0042_j	0	51.47	2.273	0.026	6.322	0.504
sf0042	sf0042_20	sf0042_l	0	69.01	3.998	0.438	1.725	0.356
sf0042	sf0042_20	sf0042_m	0	48.08	2.412	0.011	7.373	0.499
sf0042	sf0042_20	sf0042_g	0	73.89	5.181	0.159	0.708	0.271
sf0042	sf0042_20	sf0042_h	0	56.34	1.388	0.014	5.598	0.426
sf0042	sf0042_20	sf0042_n	0	62.32	4.517	0.261	1.756	0.409
sf0042	sf0042_20	sf0042_o	0	61.36	1.783	0.159	1.406	0.408
sf0042	sf0042_20	sf0042_h	0	51.56	2.275	0.017	5.34	0.418
sf0042	sf0042_20	sf0042_i	0	60.64	4.791	0.461	2.702	0.394
sf0042	sf0042_20	sf0042_j	0	49.18	1.958	0.026	5.753	0.452
sf0042	sf0042_20	sf0042_l	0	67.64	4.103	0.441	2.522	0.379
sf0042	sf0042_19	sf0042_a	1	63.89	5.446	0.026	0.71	0.305
sf0042	sf0042_19	sf0042_b	1	72.48	4.604	0.026	0.861	0.346
sf0042	sf0042_19	sf0042_c	1	80.65	6.802	0.063	0.894	0.214
sf0042	sf0042_19	sf0042_d	1	78.12	6.169	0.072	0.713	0.256
sf0042	sf0042_19	sf0042_d	1	80.41	6.151	0.078	0.602	0.25
sf0042	sf0042_19	sf0042_d	1	76.11	5.994	0.075	0.559	0.267
sf0042	sf0042_19	sf0042_d	1	79.8	5.662	0.069	0.553	0.262
sf0042	sf0042_19	sf0042_d	1	80.3	5.665	0.072	0.569	0.254
sf0042	sf0042_19	sf0042_d	1	76.8	5.466	0.06	0.622	0.259
sf0042	sf0042_19	sf0042_l	0	68.63	4.143	0.429	2.803	0.359
sf0042	sf0042_19	sf0042_g	0	74.17	5.189	0.159	0.728	0.252
sf0042	sf0042_19	sf0042_h	0	52.46	1.213	0.017	5.971	0.445
sf0042	sf0042_19	sf0042_i	0	59.77	4.993	0.4	4.822	0.39
sf0042	sf0042_19	sf0042_j	0	50.34	3.582	0.017	4.921	0.474
sf0042	sf0042_19	sf0042_l	0	69.97	4.21	0.42	1.176	0.347
sf0042	sf0042_19	sf0042_m	0	44.43	2.699	0.014	8.067	0.506
sf0042	sf0042_19	sf0042_g	0	73.36	5.281	0.153	0.736	0.242
sf0042	sf0042_19	sf0042_h	0	51.76	1.448	0.02	4.478	0.411
sf0042	sf0042_19	sf0042_n	0	57.1	4.534	0.267	3.763	0.404
sf0042	sf0042_19	sf0042_o	0	60.16	1.58	0.156	2.482	0.401
sf0042	sf0042_19	sf0042_h	0	50.94	1.962	0.02	4.22	0.449
sf0042	sf0042_19	sf0042_i	0	61.01	5.152	0.441	3.379	0.375
sf0042	sf0042_19	sf0042_j	0	50.06	2.365	0.023	4.938	0.465
sf0042	sf0042_19	sf0042_l	0	69.73	4.05	0.432	1.022	0.342
sf0042	sf0042_19	sf0042_g	0	73.66	5.126	0.159	0.78	0.249
sf0042	sf0042_19	sf0042_h	0	51.83	1.24	0.023	5.921	0.454
sf0042	sf0042_19	sf0042_n	0	59.25	4.43	0.261	3.083	0.398
sf0042	sf0042_19	sf0042_o	0	59.82	1.541	0.159	4.343	0.4
sf0042	sf0042_19	sf0042_i	0	59.81	5.074	0.426	3.358	0.374
sf0042	sf0042_19	sf0042_j	0	50.54	3.031	0.023	4.766	0.465
sf0042	sf0042_19	sf0042_l	0	67.24	4.243	0.417	2.775	0.365
sf0042	sf0042_18	sf0042_a	1	58.91	5.171	0.02	0.947	0.335
sf0042	sf0042_18	sf0042_b	1	70.28	3.774	0.026	1.248	0.341
sf0042	sf0042_18	sf0042_c	1	77.39	6.74	0.066	0.5	0.218
sf0042	sf0042_18	sf0042_d	1	76.38	5.863	0.078	0.633	0.276
sf0042	sf0042_18	sf0042_d	1	75.94	5.869	0.078	0.696	0.263
sf0042	sf0042_18	sf0042_d	1	73.82	5.816	0.078	1.026	0.269
sf0042	sf0042_18	sf0042_d	1	76.47	5.575	0.075	0.544	0.254
sf0042	sf0042_18	sf0042_d	1	74.57	5.688	0.072	0.577	0.258
sf0042	sf0042_18	sf0042_d	1	75.02	5.325	0.072	0.533	0.268
sf0042	sf0042_18	sf0042_l	0	69.32	4.142	0.461	1.833	0.357
sf0042	sf0042_18	sf0042_m	0	48.2	2.811	0.017	6.989	0.506
sf0042	sf0042_18	sf0042_g	0	73.4	5.257	0.156	0.528	0.268
sf0042	sf0042_18	sf0042_h	0	51.46	1.384	0.017	4.282	0.426
sf0042	sf0042_18	sf0042_i	0	60.52	4.955	0.423	1.795	0.413
sf0042	sf0042_18	sf0042_j	0	52.86	3.575	0.02	4.565	0.452
sf0042	sf0042_18	sf0042_l	0	68.78	3.982	0.444	1.197	0.352
sf0042	sf0042_18	sf0042_g	0	71.18	5.109	0.162	0.625	0.271
sf0042	sf0042_18	sf0042_h	0	51.05	1.09	0.026	4.341	0.434
sf0042	sf0042_18	sf0042_n	0	59.84	4.281	0.267	2.646	0.409
sf0042	sf0042_18	sf0042_o	0	59.16	1.535	0.15	4.613	0.391
sf0042	sf0042_18	sf0042_i	0	61.89	4.999	0.458	1.266	0.396
sf0042	sf0042_18	sf0042_j	0	49.16	3.208	0.026	5.529	0.49
sf0042	sf0042_18	sf0042_l	0	69.49	4.073	0.42	1.266	0.345
sf0042	sf0042_18	sf0042_g	0	72.87	5.258	0.156	0.673	0.242
sf0042	sf0042_18	sf0042_h	0	51.37	1.362	0.02	5.906	0.437
sf0042	sf0042_18	sf0042_n	0	60.43	4.481	0.264	2.779	0.4
sf0042	sf0042_18	sf0042_o	0	58.71	1.541	0.162	5.66	0.408
sf0042	sf0042_18	sf0042_h	0	50.71	4.1	0.011	7.235	0.475
sf0042	sf0042_18	sf0042_i	0	62.39	4.992	0.449	1.365	0.388
sf0042	sf0042_18	sf0042_j	0	46.48	2.772	0.011	7.752	0.47
sf0042	sf0042_17	sf0042_a	1	60.63	6.035	0.014	0.964	0.324
sf0042	sf0042_17	sf0042_b	1	69.78	3.897	0.026	1.119	0.315
sf0042	sf0042_17	sf0042_c	1	74.41	6.509	0.072	2.051	0.251
sf0042	sf0042_17	sf0042_d	1	75.56	6.124	0.081	0.667	0.252
sf0042	sf0042_17	sf0042_d	1	72.8	5.699	0.087	2.113	0.286
sf0042	sf0042_17	sf0042_d	1	71.44	5.932	0.078	1.306	0.27
sf0042	sf0042_17	sf0042_d	1	72.05	5.902	0.072	0.626	0.27
sf0042	sf0042_17	sf0042_d	1	76.7	5.614	0.066	0.516	0.247
sf0042	sf0042_17	sf0042_d	1	76.26	5.571	0.072	0.547	0.26
sf0042	sf0042_17	sf0042_d	1	72.03	5.044	0.075	1.523	0.285
sf0042	sf0042_17	sf0042_l	0	68.1	4.093	0.444	2.051	0.369
sf0042	sf0042_17	sf0042_m	0	48.95	1.701	0.014	5.196	0.513
sf0042	sf0042_17	sf0042_g	0	72.6	5.086	0.165	0.637	0.258
sf0042	sf0042_17	sf0042_i	0	58.28	5.203	0.429	4.022	0.407
sf0042	sf0042_17	sf0042_j	0	48.86	2.297	0.026	6.063	0.459
sf0042	sf0042_17	sf0042_l	0	67.61	4.114	0.438	2.173	0.367
sf0042	sf0042_17	sf0042_m	0	46.34	2.259	0.014	6.546	0.437
sf0042	sf0042_17	sf0042_g	0	72.11	5.254	0.156	0.64	0.247
sf0042	sf0042_17	sf0042_h	0	51.39	1.118	0.02	3.199	0.426
sf0042	sf0042_17	sf0042_n	0	57.99	4.492	0.255	3.809	0.406
sf0042	sf0042_17	sf0042_o	0	56.94	1.43	0.153	5.439	0.437
sf0042	sf0042_17	sf0042_i	0	59.51	5.052	0.449	3.709	0.389
sf0042	sf0042_17	sf0042_j	0	47.61	2.233	0.026	5.702	0.434
sf0042	sf0042_17	sf0042_l	0	67.48	4.048	0.438	2.004	0.358
sf0042	sf0042_17	sf0042_m	0	45.51	1.977	0.014	7.292	0.461
sf0042	sf0042_17	sf0042_g	0	72.56	5.156	0.156	0.702	0.253
sf0042	sf0042_17	sf0042_h	0	51.62	1.155	0.029	1.83	0.447
sf0042	sf0042_17	sf0042_n	0	58.41	4.504	0.255	3.117	0.403
sf0042	sf0042_17	sf0042_o	0	58.33	1.738	0.136	2.522	0.423
sf0042	sf0042_16	sf0042_a	1	59.71	6.189	0.026	0.602	0.304
sf0042	sf0042_16	sf0042_b	1	73.51	4.299	0.023	0.732	0.34
sf0042	sf0042_16	sf0042_c	1	76.82	6.263	0.072	0.549	0.268
sf0042	sf0042_16	sf0042_d	1	74.75	6.045	0.078	1.263	0.252
sf0042	sf0042_16	sf0042_d	1	75.37	6.123	0.081	0.744	0.256
sf0042	sf0042_16	sf0042_d	1	74.93	5.816	0.075	0.577	0.265
sf0042	sf0042_16	sf0042_d	1	73.53	5.864	0.072	2.04	0.268
sf0042	sf0042_16	sf0042_d	1	75.44	5.541	0.075	0.541	0.273
sf0042	sf0042_16	sf0042_d	1	76.22	5.462	0.072	0.459	0.272
sf0042	sf0042_16	sf0042_l	0	67.88	4.462	0.449	2.605	0.396
sf0042	sf0042_16	sf0042_m	0	49.02	2.927	0.014	8.096	0.487
sf0042	sf0042_16	sf0042_g	0	73.78	5.202	0.156	0.616	0.263
sf0042	sf0042_16	sf0042_h	0	52.03	1.416	0.014	3.732	0.407
sf0042	sf0042_16	sf0042_i	0	58.63	5.175	0.432	3.74	0.411
sf0042	sf0042_16	sf0042_j	0	50.72	1.92	0.026	5.857	0.505
sf0042	sf0042_16	sf0042_l	0	67.36	3.966	0.435	2.111	0.372
sf0042	sf0042_16	sf0042_m	0	47.49	2.603	0.011	6.304	0.505
sf0042	sf0042_16	sf0042_g	0	73.06	5.244	0.153	0.561	0.264
sf0042	sf0042_16	sf0042_h	0	52.18	1.04	0.023	5.124	0.433
sf0042	sf0042_16	sf0042_n	0	59.6	4.554	0.255	2.229	0.407
sf0042	sf0042_16	sf0042_o	0	57.52	1.649	0.156	5.882	0.445
sf0042	sf0042_16	sf0042_h	0	48.89	1.548	0.017	7.717	0.509
sf0042	sf0042_16	sf0042_i	0	60.39	5.349	0.438	1.988	0.394
sf0042	sf0042_16	sf0042_j	0	49.43	1.868	0.029	5.888	0.421
sf0042	sf0042_16	sf0042_l	0	67.66	4.134	0.426	2.068	0.378
sf0042	sf0042_16	sf0042_g	0	73.21	5.203	0.159	0.556	0.265
sf0042	sf0042_16	sf0042_h	0	52.51	1.211	0.023	3.596	0.454
sf0042	sf0042_16	sf0042_n	0	60.04	4.748	0.252	1.838	0.416
sf0042	sf0042_16	sf0042_o	0	58.03	1.652	0.156	4.965	0.427
sf0042	sf0042_15	sf0042_a	1	59.22	5.254	0.023	2.534	0.337
sf0042	sf0042_15	sf0042_b	1	68.3	4.355	0.031	2.165	0.322
sf0042	sf0042_15	sf0042_c	1	75.12	7.055	0.06	2.059	0.247
sf0042	sf0042_15	sf0042_d	1	73.23	6.465	0.081	3.577	0.283
sf0042	sf0042_15	sf0042_d	1	71.97	6.656	0.084	3.948	0.297
sf0042	sf0042_15	sf0042_d	1	70.85	5.614	0.075	3.043	0.305
sf0042	sf0042_15	sf0042_d	1	76.39	5.486	0.075	0.541	0.277
sf0042	sf0042_15	sf0042_d	1	75.86	5.283	0.078	0.488	0.293
sf0042	sf0042_15	sf0042_d	1	75.88	5.452	0.069	0.861	0.256
sf0042	sf0042_15	sf0042_l	0	67.78	4.362	0.426	3.687	0.399
sf0042	sf0042_15	sf0042_g	0	73.59	5.257	0.156	0.647	0.255
sf0042	sf0042_15	sf0042_i	0	60.35	5.293	0.42	2.747	0.409
sf0042	sf0042_15	sf0042_j	0	46.36	2.389	0.02	6.481	0.5
sf0042	sf0042_15	sf0042_l	0	67.95	4.526	0.455	3.475	0.412
sf0042	sf0042_15	sf0042_m	0	49.89	2.032	0.014	7.464	0.508
sf0042	sf0042_15	sf0042_g	0	71.49	5.268	0.156	0.601	0.258
sf0042	sf0042_15	sf0042_h	0	54.18	1.338	0.017	3.445	0.393
sf0042	sf0042_15	sf0042_n	0	61.67	4.805	0.261	1.682	0.4
sf0042	sf0042_15	sf0042_o	0	58.71	1.806	0.15	6.971	0.435
sf0042	sf0042_15	sf0042_h	0	49.52	1.687	0.014	6.752	0.487
sf0042	sf0042_15	sf0042_i	0	59.89	5.113	0.441	3.539	0.387
sf0042	sf0042_15	sf0042_j	0	50.87	2.316	0.02	5.749	0.454
sf0042	sf0042_15	sf0042_l	0	68.14	4.137	0.435	1.261	0.364
sf0042	sf0042_15	sf0042_m	0	46.17	1.496	0.014	6.172	0.396
sf0042	sf0042_15	sf0042_g	0	72.97	5.23	0.156	0.585	0.265
sf0042	sf0042_15	sf0042_h	0	52.81	1.631	0.014	4.306	0.437
sf0042	sf0042_15	sf0042_n	0	59.91	4.563	0.258	2.024	0.428
sf0042	sf0042_15	sf0042_o	0	58.95	1.58	0.162	3.793	0.422
sf0042	sf0042_15	sf0042_i	0	60.81	4.992	0.47	2.381	0.398
sf0042	sf0042_15	sf0042_j	0	50.48	2.285	0.031	5.756	0.472
sf0042	sf0042_14	sf0042_a	1	59.06	6.621	0.014	1.004	0.249
sf0042	sf0042_14	sf0042_b	1	69.83	4.015	0.02	3.359	0.321
sf0042	sf0042_14	sf0042_c	1	72.68	6.578	0.072	1.707	0.248
sf0042	sf0042_14	sf0042_d	1	74.86	5.798	0.081	0.627	0.276
sf0042	sf0042_14	sf0042_d	1	73.27	5.724	0.084	1.826	0.276
sf0042	sf0042_14	sf0042_d	1	77.5	5.678	0.075	0.85	0.262
sf0042	sf0042_14	sf0042_d	1	74.91	5.512	0.069	0.618	0.269
sf0042	sf0042_14	sf0042_d	1	73.8	5.31	0.078	0.871	0.277
sf0042	sf0042_14	sf0042_l	0	66.95	4.122	0.429	3.718	0.369
sf0042	sf0042_14	sf0042_g	0	72.36	5.083	0.162	0.727	0.268
sf0042	sf0042_14	sf0042_h	0	52.84	1.464	0.02	2.46	0.424
sf0042	sf0042_14	sf0042_i	0	58.32	5.008	0.415	4.013	0.413
sf0042	sf0042_14	sf0042_j	0	46.78	1.906	0.014	6.66	0.464
sf0042	sf0042_14	sf0042_l	0	66.32	4.142	0.444	2.762	0.374
sf0042	sf0042_14	sf0042_g	0	70.38	5.062	0.162	0.741	0.29
sf0042	sf0042_14	sf0042_n	0	58.01	4.551	0.258	3.247	0.426
sf0042	sf0042_14	sf0042_o	0	57.19	1.968	0.153	5.431	0.433
sf0042	sf0042_14	sf0042_i	0	58.73	5.072	0.449	2.605	0.397
sf0042	sf0042_14	sf0042_j	0	48.41	2.574	0.02	5.77	0.422
sf0042	sf0042_14	sf0042_l	0	66.41	4.151	0.432	3.161	0.367
sf0042	sf0042_14	sf0042_m	0	48.79	1.942	0.014	7.321	0.412
sf0042	sf0042_14	sf0042_g	0	72.87	5.101	0.156	0.665	0.257
sf0042	sf0042_14	sf0042_h	0	52.74	1.158	0.023	2.476	0.436
sf0042	sf0042_14	sf0042_n	0	57.99	4.535	0.267	2.283	0.416
sf0042	sf0042_14	sf0042_o	0	57.18	1.616	0.156	5.247	0.415
sf0042	sf0042_13	sf0042_a	1	60.37	6.097	0.02	0.947	0.32
sf0042	sf0042_13	sf0042_b	1	69.01	4.464	0.026	1.78	0.308
sf0042	sf0042_13	sf0042_c	1	76.37	6.688	0.072	0.591	0.264
sf0042	sf0042_13	sf0042_d	1	73.06	5.821	0.087	1.453	0.288
sf0042	sf0042_13	sf0042_d	1	72.88	6.002	0.078	2.36	0.276
sf0042	sf0042_13	sf0042_d	1	72.69	5.679	0.072	0.563	0.284
sf0042	sf0042_13	sf0042_d	1	76.06	5.549	0.072	0.473	0.267
sf0042	sf0042_13	sf0042_d	1	75.15	5.613	0.072	0.861	0.26
sf0042	sf0042_13	sf0042_d	1	74.84	5.561	0.075	0.587	0.248
sf0042	sf0042_13	sf0042_e	1	68.09	4.585	0.458	0.548	0.387
sf0042	sf0042_13	sf0042_m	0	48.13	2.834	0.011	7.786	0.475
sf0042	sf0042_13	sf0042_g	0	72.29	5.236	0.153	0.612	0.261
sf0042	sf0042_13	sf0042_h	0	54.13	1.319	0.014	4.478	0.41
sf0042	sf0042_13	sf0042_i	0	58.59	5.136	0.415	2.493	0.422
sf0042	sf0042_13	sf0042_j	0	48.37	2.445	0.02	6.416	0.465
sf0042	sf0042_13	sf0042_l	0	67.24	4.202	0.417	2.742	0.374
sf0042	sf0042_13	sf0042_m	0	45.55	1.936	0.014	7.866	0.475
sf0042	sf0042_13	sf0042_g	0	73.01	5.26	0.15	0.613	0.245
sf0042	sf0042_13	sf0042_h	0	51.94	1.129	0.026	3.725	0.442
sf0042	sf0042_13	sf0042_n	0	59.58	4.672	0.255	2.861	0.404
sf0042	sf0042_13	sf0042_o	0	59.03	1.975	0.153	3.31	0.431
sf0042	sf0042_13	sf0042_i	0	60.51	5.085	0.446	2.115	0.372
sf0042	sf0042_13	sf0042_j	0	49.53	2.839	0.023	5.703	0.438
sf0042	sf0042_13	sf0042_l	0	68.35	3.991	0.429	3.217	0.357
sf0042	sf0042_13	sf0042_g	0	72.27	5.232	0.153	0.618	0.266
sf0042	sf0042_13	sf0042_h	0	52.36	1.079	0.02	4.602	0.445
sf0042	sf0042_13	sf0042_n	0	60.69	4.691	0.249	1.537	0.414
sf0042	sf0042_13	sf0042_o	0	57.9	1.864	0.156	3.793	0.435
sf0042	sf0042_12	sf0042_a	1	62.54	6.064	0.02	0.861	0.309
sf0042	sf0042_12	sf0042_b	1	73.33	4.18	0.026	2.618	0.307
sf0042	sf0042_12	sf0042_c	1	79.03	6.779	0.063	0.806	0.231
sf0042	sf0042_12	sf0042_d	1	75.24	6.046	0.075	1.952	0.28
sf0042	sf0042_12	sf0042_d	1	75.8	6.134	0.078	1.832	0.266
sf0042	sf0042_12	sf0042_d	1	74.32	5.65	0.078	0.753	0.29
sf0042	sf0042_12	sf0042_d	1	79.17	5.479	0.078	0.476	0.28
sf0042	sf0042_12	sf0042_d	1	79.47	5.414	0.066	0.504	0.271
sf0042	sf0042_12	sf0042_d	1	77.65	5.454	0.072	0.8	0.29
sf0042	sf0042_12	sf0042_l	0	68.97	3.971	0.455	3.528	0.389
sf0042	sf0042_12	sf0042_m	0	49.3	1.923	0.031	5.77	0.547
sf0042	sf0042_12	sf0042_g	0	76.55	5.2	0.159	0.564	0.257
sf0042	sf0042_12	sf0042_h	0	53.24	1.255	0.02	2.971	0.412
sf0042	sf0042_12	sf0042_i	0	60.27	4.897	0.458	3.023	0.423
sf0042	sf0042_12	sf0042_j	0	49.6	2.457	0.026	5.305	0.458
sf0042	sf0042_12	sf0042_l	0	68.32	3.997	0.444	2.193	0.386
sf0042	sf0042_12	sf0042_g	0	75.62	5.191	0.156	0.484	0.253
sf0042	sf0042_12	sf0042_h	0	53.94	1.237	0.026	2.794	0.441
sf0042	sf0042_12	sf0042_n	0	61.26	4.213	0.281	2.295	0.432
sf0042	sf0042_12	sf0042_o	0	59.32	1.372	0.162	5.659	0.45
sf0042	sf0042_12	sf0042_h	0	47.36	1.876	0.011	6.158	0.563
sf0042	sf0042_12	sf0042_i	0	62.54	5.023	0.449	1.677	0.395
sf0042	sf0042_12	sf0042_j	0	50.37	2.131	0.026	4.513	0.485
sf0042	sf0042_12	sf0042_l	0	68.62	4.297	0.426	2.738	0.383
sf0042	sf0042_12	sf0042_m	0	47.19	1.446	0.011	4.341	0.392
sf0042	sf0042_12	sf0042_g	0	76.83	5.207	0.159	0.581	0.252
sf0042	sf0042_12	sf0042_h	0	54.11	1.091	0.026	2.966	0.446
sf0042	sf0042_12	sf0042_n	0	61.79	4.222	0.29	2.089	0.425
sf0042	sf0042_12	sf0042_o	0	60.6	1.525	0.159	2.425	0.458
sf0042	sf0042_12	sf0042_h	0	51.5	2.43	0.023	5.723	0.458
sf0042	sf0042_12	sf0042_i	0	62.41	4.742	0.458	1.45	0.394
sf0042	sf0042_11	sf0042_a	1	64.2	5.814	0.014	0.826	0.303
sf0042	sf0042_11	sf0042_b	1	69.66	4.061	0.02	2.454	0.332
sf0042	sf0042_11	sf0042_c	1	76.3	6.695	0.063	0.671	0.239
sf0042	sf0042_11	sf0042_d	1	75.21	5.834	0.081	0.801	0.271
sf0042	sf0042_11	sf0042_d	1	74.72	6.05	0.078	0.697	0.259
sf0042	sf0042_11	sf0042_d	1	74.44	5.72	0.072	0.657	0.268
sf0042	sf0042_11	sf0042_d	1	76.51	5.757	0.072	0.506	0.257
sf0042	sf0042_11	sf0042_d	1	77.82	5.711	0.069	0.463	0.263
sf0042	sf0042_11	sf0042_d	1	76.33	5.497	0.069	0.482	0.256
sf0042	sf0042_11	sf0042_e	1	63.98	4.646	0.444	1.981	0.371
sf0042	sf0042_11	sf0042_g	0	74.2	5.249	0.156	0.793	0.249
sf0042	sf0042_11	sf0042_h	0	53.79	1.256	0.014	5.742	0.404
sf0042	sf0042_11	sf0042_i	0	59.65	5.126	0.42	4.751	0.399
sf0042	sf0042_11	sf0042_j	0	51.01	3.474	0.02	5.62	0.456
sf0042	sf0042_11	sf0042_l	0	68.05	4.188	0.426	2.548	0.365
sf0042	sf0042_11	sf0042_g	0	74.07	5.221	0.156	0.711	0.24
sf0042	sf0042_11	sf0042_h	0	50.33	1.452	0.014	4.708	0.42
sf0042	sf0042_11	sf0042_n	0	56.93	4.504	0.267	3.516	0.404
sf0042	sf0042_11	sf0042_o	0	58.73	1.567	0.153	2.037	0.4
sf0042	sf0042_11	sf0042_h	0	47.1	3.611	0.011	6.132	0.499
sf0042	sf0042_11	sf0042_i	0	60.39	5.218	0.415	3.382	0.384
sf0042	sf0042_11	sf0042_j	0	49.66	3.349	0.014	5.713	0.48
sf0042	sf0042_11	sf0042_l	0	68.6	4.042	0.417	1.611	0.35
sf0042	sf0042_11	sf0042_g	0	72.98	5.182	0.156	0.743	0.247
sf0042	sf0042_11	sf0042_h	0	51.44	1.483	0.014	5.541	0.418
sf0042	sf0042_11	sf0042_n	0	58.58	4.647	0.255	3.082	0.391
sf0042	sf0042_11	sf0042_o	0	58.44	1.544	0.159	1.248	0.398
sf0042	sf0042_11	sf0042_i	0	60.75	5.22	0.409	3.197	0.379
sf0042	sf0042_11	sf0042_j	0	50.12	2.612	0.023	5.569	0.456
sf0042	sf0042_11	sf0042_l	0	68.64	4.1	0.426	1.84	0.351
sf0042	sf0042_10	sf0042_a	1	59.17	6.312	0.02	0.66	0.343
sf0042	sf0042_10	sf0042_b	1	70.1	3.846	0.031	1.068	0.305
sf0042	sf0042_10	sf0042_c	1	76.34	6.698	0.06	0.861	0.233
sf0042	sf0042_10	sf0042_d	1	73.79	5.883	0.072	0.644	0.277
sf0042	sf0042_10	sf0042_d	1	76.58	5.95	0.078	0.606	0.249
sf0042	sf0042_10	sf0042_d	1	74.01	5.538	0.072	0.636	0.266
sf0042	sf0042_10	sf0042_d	1	72.86	5.398	0.078	0.845	0.29
sf0042	sf0042_10	sf0042_d	1	72.95	5.359	0.075	0.754	0.284
sf0042	sf0042_10	sf0042_d	1	71.46	5.156	0.075	0.607	0.287
sf0042	sf0042_10	sf0042_l	0	69.06	4.006	0.429	3.257	0.342
sf0042	sf0042_10	sf0042_m	0	45.15	1.91	0.011	8.647	0.472
sf0042	sf0042_10	sf0042_g	0	72.73	5.253	0.153	0.662	0.262
sf0042	sf0042_10	sf0042_h	0	53.15	1.208	0.017	3.469	0.414
sf0042	sf0042_10	sf0042_i	0	59.08	5.075	0.426	1.725	0.411
sf0042	sf0042_10	sf0042_j	0	50.56	2.146	0.026	4.358	0.445
sf0042	sf0042_10	sf0042_l	0	67.58	3.917	0.449	2.062	0.357
sf0042	sf0042_10	sf0042_m	0	46.08	1.984	0.014	7.924	0.496
sf0042	sf0042_10	sf0042_g	0	71.06	5.221	0.156	0.673	0.253
sf0042	sf0042_10	sf0042_h	0	51.1	1.479	0.02	3.962	0.429
sf0042	sf0042_10	sf0042_n	0	57.92	4.593	0.258	2.812	0.428
sf0042	sf0042_10	sf0042_o	0	58.19	1.491	0.153	3.025	0.433
sf0042	sf0042_10	sf0042_i	0	59.01	5.068	0.432	3.408	0.388
sf0042	sf0042_10	sf0042_j	0	48.74	2.547	0.023	6.507	0.462
sf0042	sf0042_10	sf0042_l	0	68.62	4.122	0.42	1.972	0.361
sf0042	sf0042_10	sf0042_m	0	46.76	2.36	0.014	7.235	0.474
sf0042	sf0042_10	sf0042_g	0	70.71	5.127	0.156	0.502	0.264
sf0042	sf0042_10	sf0042_n	0	60.76	4.662	0.252	2.247	0.404
sf0042	sf0042_10	sf0042_o	0	57.52	1.47	0.15	6.312	0.439
sf0042	sf0042_10	sf0042_h	0	45.77	2.347	0.011	6.408	0.54
sf0042	sf0042_10	sf0042_i	0	62.41	6.006	0.304	2.731	0.383
sf0042	sf0042_09	sf0042_a	1	62.81	6.661	0.02	0.541	0.225
sf0042	sf0042_09	sf0042_b	1	72.66	4.25	0.02	0.99	0.296
sf0042	sf0042_09	sf0042_c	1	73.89	6.265	0.072	0.697	0.265
sf0042	sf0042_09	sf0042_d	1	73.19	5.814	0.087	0.759	0.269
sf0042	sf0042_09	sf0042_d	1	71.62	5.633	0.078	1.164	0.285
sf0042	sf0042_09	sf0042_d	1	69.5	5.607	0.072	2.016	0.294
sf0042	sf0042_09	sf0042_d	1	75.52	5.705	0.078	0.478	0.258
sf0042	sf0042_09	sf0042_d	1	72.83	5.575	0.075	0.576	0.251
sf0042	sf0042_09	sf0042_d	1	73.66	5.463	0.069	0.646	0.251
sf0042	sf0042_09	sf0042_d	1	76.61	5.317	0.066	0.527	0.253
sf0042	sf0042_09	sf0042_l	0	68.33	4.171	0.438	3.851	0.369
sf0042	sf0042_09	sf0042_m	0	51.18	2.89	0.014	6.115	0.494
sf0042	sf0042_09	sf0042_g	0	71.03	5.237	0.156	0.791	0.265
sf0042	sf0042_09	sf0042_h	0	51.31	1.138	0.029	1.454	0.446
sf0042	sf0042_09	sf0042_i	0	58.87	5.018	0.441	3.621	0.413
sf0042	sf0042_09	sf0042_j	0	49.69	2.323	0.023	3.579	0.427
sf0042	sf0042_09	sf0042_l	0	67.7	3.964	0.446	2.956	0.375
sf0042	sf0042_09	sf0042_m	0	47.67	2.339	0.014	6.259	0.449
sf0042	sf0042_09	sf0042_g	0	71.12	5.259	0.159	0.592	0.261
sf0042	sf0042_09	sf0042_n	0	58.06	4.691	0.255	2.556	0.409
sf0042	sf0042_09	sf0042_o	0	57.84	1.566	0.15	4.439	0.424
sf0042	sf0042_09	sf0042_h	0	47.72	1.89	0.011	6.546	0.504
sf0042	sf0042_09	sf0042_i	0	59.16	5.101	0.438	3.803	0.384
sf0042	sf0042_09	sf0042_j	0	50.27	2.023	0.023	5.034	0.437
sf0042	sf0042_09	sf0042_l	0	67.57	4.025	0.438	1.207	0.349
sf0042	sf0042_09	sf0042_g	0	72.36	5.258	0.15	0.589	0.246
sf0042	sf0042_09	sf0042_h	0	52.76	1.286	0.02	3.337	0.43
sf0042	sf0042_09	sf0042_n	0	58.41	4.575	0.249	3.449	0.426
sf0042	sf0042_09	sf0042_o	0	59.96	1.435	0.15	0.547	0.401
sf0042	sf0042_09	sf0042_h	0	49.62	2.012	0.011	6.546	0.433
sf0042	sf0042_09	sf0042_i	0	58.75	4.99	0.452	3.319	0.385
sf0042	sf0042_08	sf0042_a	1	63.45	6.287	0.02	0.918	0.33
sf0042	sf0042_08	sf0042_b	1	70.43	4.334	0.026	0.803	0.309
sf0042	sf0042_08	sf0042_c	1	78	6.479	0.069	0.549	0.246
sf0042	sf0042_08	sf0042_d	1	77.78	5.819	0.081	0.631	0.261
sf0042	sf0042_08	sf0042_d	1	78.68	6.073	0.075	0.626	0.247
sf0042	sf0042_08	sf0042_d	1	75.68	5.95	0.072	0.659	0.254
sf0042	sf0042_08	sf0042_d	1	79.76	5.733	0.072	0.59	0.259
sf0042	sf0042_08	sf0042_d	1	77.72	5.59	0.069	0.602	0.261
sf0042	sf0042_08	sf0042_d	1	76.7	5.259	0.072	0.602	0.267
sf0042	sf0042_08	sf0042_l	0	68.32	4.039	0.446	2.349	0.354
sf0042	sf0042_08	sf0042_g	0	74.64	5.216	0.159	0.692	0.245
sf0042	sf0042_08	sf0042_h	0	52.74	1.369	0.014	5.254	0.412
sf0042	sf0042_08	sf0042_i	0	58.81	5.059	0.42	5.118	0.404
sf0042	sf0042_08	sf0042_j	0	50.08	3.36	0.02	4.435	0.484
sf0042	sf0042_08	sf0042_l	0	68.15	4.135	0.432	1.835	0.363
sf0042	sf0042_08	sf0042_g	0	73.13	5.179	0.156	0.75	0.246
sf0042	sf0042_08	sf0042_h	0	51.04	1.15	0.026	3.359	0.415
sf0042	sf0042_08	sf0042_n	0	57.62	4.017	0.267	3.828	0.418
sf0042	sf0042_08	sf0042_o	0	59.21	1.635	0.15	4.204	0.391
sf0042	sf0042_08	sf0042_i	0	59.18	5.097	0.42	3.958	0.383
sf0042	sf0042_08	sf0042_j	0	50.81	2.525	0.02	4.823	0.478
sf0042	sf0042_08	sf0042_l	0	68.88	4.073	0.435	1.295	0.348
sf0042	sf0042_08	sf0042_g	0	72.14	5.232	0.156	0.698	0.246
sf0042	sf0042_08	sf0042_h	0	51.74	1.101	0.02	3.937	0.441
sf0042	sf0042_08	sf0042_n	0	58.17	4.516	0.252	3.405	0.397
sf0042	sf0042_08	sf0042_o	0	57.42	1.56	0.156	2.791	0.392
sf0042	sf0042_07	sf0042_a	1	61.67	6.76	0.02	0.762	0.281
sf0042	sf0042_07	sf0042_b	1	70.03	4.093	0.026	1.205	0.301
sf0042	sf0042_07	sf0042_c	1	78.18	6.671	0.058	0.533	0.212
sf0042	sf0042_07	sf0042_d	1	77.23	5.812	0.078	0.646	0.262
sf0042	sf0042_07	sf0042_d	1	76.99	5.954	0.081	0.666	0.258
sf0042	sf0042_07	sf0042_d	1	75.6	5.959	0.075	0.577	0.258
sf0042	sf0042_07	sf0042_d	1	76.41	5.674	0.072	0.507	0.255
sf0042	sf0042_07	sf0042_d	1	76.04	5.575	0.066	0.596	0.248
sf0042	sf0042_07	sf0042_d	1	72.74	4.989	0.066	0.666	0.272
sf0042	sf0042_07	sf0042_l	0	66.88	4.036	0.438	2.977	0.357
sf0042	sf0042_07	sf0042_g	0	73.44	5.251	0.156	0.807	0.242
sf0042	sf0042_07	sf0042_h	0	52.57	1.124	0.02	4.069	0.433
sf0042	sf0042_07	sf0042_i	0	58.52	4.855	0.435	4.574	0.41
sf0042	sf0042_07	sf0042_j	0	52.58	2.857	0.02	4.888	0.462
sf0042	sf0042_07	sf0042_l	0	69.41	4.025	0.455	1.046	0.339
sf0042	sf0042_07	sf0042_g	0	71.33	5.153	0.162	0.906	0.26
sf0042	sf0042_07	sf0042_h	0	52.81	1.451	0.014	5.311	0.406
sf0042	sf0042_07	sf0042_n	0	56.87	4.445	0.261	4.237	0.419
sf0042	sf0042_07	sf0042_o	0	60.17	1.55	0.15	0.743	0.377
sf0042	sf0042_07	sf0042_h	0	45.85	3.579	0.011	5.374	0.52
sf0042	sf0042_07	sf0042_i	0	57.91	4.956	0.446	3.301	0.397
sf0042	sf0042_07	sf0042_j	0	49.13	2.374	0.017	5.291	0.46
sf0042	sf0042_07	sf0042_l	0	68.67	4.061	0.435	1.472	0.345
sf0042	sf0042_07	sf0042_m	0	46.3	3.307	0.011	6.546	0.531
sf0042	sf0042_07	sf0042_g	0	72.98	5.28	0.153	0.735	0.237
sf0042	sf0042_07	sf0042_h	0	52.43	1.162	0.02	4.112	0.425
sf0042	sf0042_07	sf0042_n	0	59.07	6.887	0.113	5.335	0.415
sf0042	sf0042_06	sf0042_a	1	68.1	6.842	0.014	0.62	0.239
sf0042	sf0042_06	sf0042_b	1	72.94	4.205	0.02	2.756	0.334
sf0042	sf0042_06	sf0042_c	1	78.08	6.267	0.069	0.618	0.246
sf0042	sf0042_06	sf0042_d	1	75.29	5.839	0.089	0.799	0.281
sf0042	sf0042_06	sf0042_d	1	76.08	6.079	0.075	0.674	0.262
sf0042	sf0042_06	sf0042_d	1	76.5	5.629	0.078	0.584	0.267
sf0042	sf0042_06	sf0042_d	1	76.44	5.657	0.069	0.525	0.262
sf0042	sf0042_06	sf0042_d	1	79.42	5.525	0.066	0.551	0.258
sf0042	sf0042_06	sf0042_d	1	78.45	5.315	0.069	0.495	0.266
sf0042	sf0042_06	sf0042_e	1	69.04	3.989	0.446	0.714	0.364
sf0042	sf0042_06	sf0042_m	0	50.32	2.347	0.026	3.428	0.494
sf0042	sf0042_06	sf0042_g	0	74.5	5.141	0.159	0.725	0.269
sf0042	sf0042_06	sf0042_h	0	55.23	1.28	0.014	7.263	0.423
sf0042	sf0042_06	sf0042_i	0	59.97	4.843	0.426	3.765	0.417
sf0042	sf0042_06	sf0042_j	0	51.29	2.557	0.02	5.598	0.475
sf0042	sf0042_06	sf0042_l	0	68.13	4.123	0.444	2.204	0.371
sf0042	sf0042_06	sf0042_g	0	74.61	5.3	0.15	0.53	0.248
sf0042	sf0042_06	sf0042_h	0	50.49	1.198	0.026	2.876	0.42
sf0042	sf0042_06	sf0042_n	0	59.7	4.431	0.258	2.599	0.406
sf0042	sf0042_06	sf0042_o	0	59.4	1.566	0.153	2.69	0.408
sf0042	sf0042_06	sf0042_h	0	52.73	3.047	0.011	7.476	0.472
sf0042	sf0042_06	sf0042_i	0	61.8	4.962	0.444	2.566	0.406
sf0042	sf0042_06	sf0042_j	0	51.61	2.264	0.029	6.53	0.467
sf0042	sf0042_06	sf0042_l	0	69.02	4.034	0.438	1.595	0.354
sf0042	sf0042_06	sf0042_m	0	45.56	1.988	0.031	6.833	0.541
sf0042	sf0042_06	sf0042_g	0	74.02	5.302	0.156	0.663	0.262
sf0042	sf0042_06	sf0042_h	0	54.24	1.206	0.026	4.285	0.458
sf0042	sf0042_06	sf0042_n	0	62.41	4.675	0.255	1.79	0.409
sf0042	sf0042_06	sf0042_o	0	61.5	1.83	0.153	1.451	0.405
sf0042	sf0042_06	sf0042_h	0	52.13	2.935	0.011	6.959	0.433
sf0042	sf0042_06	sf0042_i	0	60.65	4.856	0.458	2.894	0.395
sf0042	sf0042_06	sf0042_j	0	49.09	1.936	0.026	5.254	0.487
sf0042	sf0042_06	sf0042_l	0	67.67	4.174	0.438	2.382	0.381
sf0042	sf0042_05	sf0042_a	1	58.54	6.551	0.014	1.205	0.243
sf0042	sf0042_05	sf0042_b	1	69.95	4.008	0.026	1.292	0.333
sf0042	sf0042_05	sf0042_c	1	76.27	6.656	0.06	0.566	0.234
sf0042	sf0042_05	sf0042_d	1	76.29	5.91	0.084	0.638	0.258
sf0042	sf0042_05	sf0042_d	1	74.05	5.84	0.078	1.003	0.268
sf0042	sf0042_05	sf0042_d	1	74.12	5.945	0.072	0.689	0.255
sf0042	sf0042_05	sf0042_d	1	75.85	5.713	0.072	0.574	0.254
sf0042	sf0042_05	sf0042_d	1	75.25	5.637	0.069	0.542	0.256
sf0042	sf0042_05	sf0042_d	1	72.81	5.544	0.066	0.602	0.266
sf0042	sf0042_05	sf0042_l	0	67.73	3.987	0.444	2.139	0.366
sf0042	sf0042_05	sf0042_m	0	48.06	1.76	0.014	7.12	0.467
sf0042	sf0042_05	sf0042_g	0	73.82	5.231	0.15	0.602	0.247
sf0042	sf0042_05	sf0042_h	0	51.02	1.18	0.026	3.29	0.406
sf0042	sf0042_05	sf0042_i	0	58.8	5.12	0.4	4.27	0.398
sf0042	sf0042_05	sf0042_j	0	47.13	1.948	0.014	6.66	0.46
sf0042	sf0042_05	sf0042_l	0	68.45	4.189	0.444	2.508	0.371
sf0042	sf0042_05	sf0042_m	0	48.79	2.599	0.014	7.005	0.445
sf0042	sf0042_05	sf0042_g	0	73.56	5.239	0.156	0.728	0.248
sf0042	sf0042_05	sf0042_h	0	52.15	1.058	0.031	1.66	0.418
sf0042	sf0042_05	sf0042_n	0	57.66	4.386	0.261	4.172	0.43
sf0042	sf0042_05	sf0042_o	0	59.61	1.443	0.15	2.404	0.399
sf0042	sf0042_05	sf0042_h	0	49.78	1.716	0.023	5.414	0.467
sf0042	sf0042_05	sf0042_i	0	59.01	4.975	0.444	3.65	0.395
sf0042	sf0042_05	sf0042_j	0	51.22	2.443	0.02	4.349	0.471
sf0042	sf0042_05	sf0042_l	0	67.09	4.142	0.438	2.576	0.368
sf0042	sf0042_05	sf0042_m	0	45.88	1.745	0.02	6.137	0.501
sf0042	sf0042_05	sf0042_g	0	72.75	5.271	0.15	0.606	0.248
sf0042	sf0042_05	sf0042_h	0	53.38	1.4	0.014	5.053	0.409
sf0042	sf0042_05	sf0042_n	0	58.98	4.596	0.255	2.877	0.414
sf0042	sf0042_05	sf0042_o	0	58.34	1.484	0.148	6.012	0.416
sf0042	sf0042_05	sf0042_i	0	59.53	5.007	0.432	3.078	0.387
sf0042	sf0042_05	sf0042_j	0	50.8	3.105	0.02	6.223	0.459
sf0042	sf0042_05	sf0042_l	0	67.65	4.386	0.258	4.384	0.364
sf0042	sf0042_04	sf0042_a	1	61.03	6.761	0.02	0.59	0.242
sf0042	sf0042_04	sf0042_b	1	70.04	4.17	0.026	1.791	0.291
sf0042	sf0042_04	sf0042_c	1	77.1	6.268	0.072	0.574	0.259
sf0042	sf0042_04	sf0042_d	1	78.09	5.629	0.081	0.659	0.27
sf0042	sf0042_04	sf0042_d	1	78.68	5.965	0.075	0.615	0.257
sf0042	sf0042_04	sf0042_d	1	76.21	5.84	0.072	0.579	0.266
sf0042	sf0042_04	sf0042_d	1	79.72	5.408	0.066	0.566	0.27
sf0042	sf0042_04	sf0042_d	1	77.89	5.46	0.075	0.553	0.262
sf0042	sf0042_04	sf0042_d	1	75.66	5.338	0.066	0.593	0.256
sf0042	sf0042_04	sf0042_l	0	67.91	4.045	0.432	3.425	0.356
sf0042	sf0042_04	sf0042_m	0	46.9	3.356	0.014	4.277	0.492
sf0042	sf0042_04	sf0042_g	0	72.65	5.157	0.156	0.75	0.249
sf0042	sf0042_04	sf0042_i	0	58.37	5.127	0.397	3.288	0.393
sf0042	sf0042_04	sf0042_j	0	51.06	2.538	0.02	4.199	0.461
sf0042	sf0042_04	sf0042_l	0	69.02	4.138	0.438	1.52	0.351
sf0042	sf0042_04	sf0042_m	0	46.47	4.145	0.011	6.787	0.494
sf0042	sf0042_04	sf0042_g	0	73.02	5.282	0.153	0.732	0.229
sf0042	sf0042_04	sf0042_n	0	56.06	4.363	0.255	4.187	0.413
sf0042	sf0042_04	sf0042_o	0	58.27	1.686	0.153	2.023	0.391
sf0042	sf0042_04	sf0042_i	0	59.06	5.231	0.409	3.287	0.386
sf0042	sf0042_04	sf0042_j	0	49.13	3.585	0.02	6.33	0.463
sf0042	sf0042_04	sf0042_l	0	69.31	4.141	0.432	1.338	0.34
sf0042	sf0042_04	sf0042_m	0	48.72	3.404	0.014	6.23	0.496
sf0042	sf0042_04	sf0042_g	0	74.28	5.146	0.156	0.689	0.247
sf0042	sf0042_04	sf0042_h	0	52.62	1.26	0.017	3.986	0.408
sf0042	sf0042_04	sf0042_n	0	56.22	4.361	0.261	4.271	0.424
sf0042	sf0042_04	sf0042_o	0	60.53	1.631	0.153	0.488	0.384
sf0042	sf0042_04	sf0042_h	0	47.24	3.221	0.014	4.961	0.472
sf0042	sf0042_04	sf0042_i	0	56.84	4.99	0.435	3.523	0.382
sf0042	sf0042_04	sf0042_j	0	49.91	2.984	0.017	5.192	0.453
sf0042	sf0042_03	sf0042_a	1	65.7	5.935	0.02	0.574	0.288
sf0042	sf0042_03	sf0042_b	1	68.86	3.895	0.026	3.531	0.32
sf0042	sf0042_03	sf0042_c	1	79.69	6.626	0.06	0.611	0.226
sf0042	sf0042_03	sf0042_d	1	75.54	6.118	0.078	0.675	0.263
sf0042	sf0042_03	sf0042_d	1	77.1	5.841	0.075	0.665	0.263
sf0042	sf0042_03	sf0042_d	1	76.55	5.47	0.078	0.516	0.3
sf0042	sf0042_03	sf0042_d	1	75.72	5.678	0.069	0.723	0.266
sf0042	sf0042_03	sf0042_d	1	74.73	5.466	0.066	0.598	0.268
sf0042	sf0042_03	sf0042_d	1	74	5.466	0.069	0.689	0.275
sf0042	sf0042_03	sf0042_d	1	74.78	4.998	0.066	0.648	0.277
sf0042	sf0042_03	sf0042_l	0	68.42	4.015	0.444	2.151	0.351
sf0042	sf0042_03	sf0042_m	0	49.29	1.972	0.026	3.324	0.509
sf0042	sf0042_03	sf0042_g	0	72.74	5.214	0.156	0.699	0.253
sf0042	sf0042_03	sf0042_h	0	50.14	1.269	0.02	4.478	0.442
sf0042	sf0042_03	sf0042_i	0	57.79	4.994	0.415	4.823	0.399
sf0042	sf0042_03	sf0042_j	0	50.07	2.678	0.02	4.608	0.464
sf0042	sf0042_03	sf0042_l	0	67.71	4.099	0.441	1.884	0.36
sf0042	sf0042_03	sf0042_m	0	50.87	3.052	0.011	6.27	0.472
sf0042	sf0042_03	sf0042_g	0	73.68	5.181	0.156	0.565	0.25
sf0042	sf0042_03	sf0042_h	0	52.99	1.417	0.017	5.266	0.4
sf0042	sf0042_03	sf0042_n	0	58.3	4.353	0.261	3.372	0.407
sf0042	sf0042_03	sf0042_o	0	58.53	1.416	0.15	4.791	0.398
sf0042	sf0042_03	sf0042_h	0	49.71	2.769	0.011	5.615	0.486
sf0042	sf0042_03	sf0042_i	0	59.98	4.984	0.429	3.072	0.392
sf0042	sf0042_03	sf0042_j	0	50.43	2.327	0.026	5.202	0.461
sf0042	sf0042_03	sf0042_l	0	67.93	4.076	0.423	2.603	0.367
sf0042	sf0042_03	sf0042_m	0	45.3	2.122	0.014	8.756	0.508
sf0042	sf0042_03	sf0042_g	0	71.39	5.169	0.159	0.614	0.264
sf0042	sf0042_03	sf0042_h	0	52.19	1.305	0.017	3.818	0.417
sf0042	sf0042_03	sf0042_n	0	58.09	4.535	0.255	3.459	0.405
sf0042	sf0042_03	sf0042_o	0	58.3	1.48	0.156	4.296	0.397
sf0042	sf0042_03	sf0042_i	0	59.61	5.048	0.429	2.821	0.367
sf0034	sf0034_03	sf0034_a	1	67.73	5.062	0.031	0.947	0.327
sf0034	sf0034_03	sf0034_b	1	50.27	4.742	0.301	3.332	0.389
sf0034	sf0034_03	sf0034_c	0	65.57	5.608	0.621	0.822	0.275
sf0034	sf0034_03	sf0034_d	0	52.88	4.213	0.345	1.036	0.378
sf0034	sf0034_03	sf0034_c	0	62.23	5.159	0.542	0.796	0.267
sf0034	sf0034_03	sf0034_e	0	52.43	4.553	0.342	5.087	0.411
sf0034	sf0034_03	sf0034_d	0	53.82	4.202	0.351	0.89	0.378
sf0034	sf0034_03	sf0034_c	0	63.76	5.128	0.516	0.761	0.256
sf0034	sf0034_04	sf0034_a	1	68.67	5.963	0.055	0.842	0.257
sf0034	sf0034_04	sf0034_b	1	51.96	4.28	0.444	2.817	0.396
sf0034	sf0034_04	sf0034_c	0	63.91	5.447	0.624	0.775	0.266
sf0034	sf0034_04	sf0034_d	0	51.5	4.155	0.342	0.789	0.385
sf0034	sf0034_04	sf0034_c	0	63.49	5.131	0.513	0.642	0.245
sf0034	sf0034_04	sf0034_e	0	52.5	4.108	0.342	5.298	0.384
sf0034	sf0034_04	sf0034_d	0	55.65	4.264	0.351	1.061	0.371
sf0034	sf0034_04	sf0034_c	0	64.43	5.173	0.519	0.587	0.246
sf0034	sf0034_04	sf0034_e	0	50.98	4.326	0.333	4.96	0.387
sf0034	sf0034_04	sf0034_d	0	50.6	4.194	0.31	1.755	0.363
sf0034	sf0034_05	sf0034_a	1	74.91	6.212	0.069	0.675	0.267
sf0034	sf0034_05	sf0034_b	1	53.84	4.242	0.484	2.378	0.365
sf0034	sf0034_05	sf0034_c	0	64.59	5.46	0.624	0.694	0.285
sf0034	sf0034_05	sf0034_d	0	55.23	4.107	0.354	0.755	0.357
sf0034	sf0034_05	sf0034_c	0	64.92	5.114	0.519	0.765	0.249
sf0034	sf0034_05	sf0034_e	0	53.34	4.121	0.342	3.952	0.373
sf0034	sf0034_05	sf0034_d	0	56.68	4.099	0.351	0.849	0.358
sf0034	sf0034_05	sf0034_c	0	65.48	5.115	0.519	0.838	0.247
sf0034	sf0034_05	sf0034_e	0	53.42	4.177	0.301	3.027	0.387
sf0034	sf0034_06	sf0034_a	1	69	6.253	0.063	1.251	0.283
sf0034	sf0034_06	sf0034_b	1	52.57	4.273	0.467	1.76	0.383
sf0034	sf0034_06	sf0034_c	0	63.98	5.548	0.618	0.529	0.278
sf0034	sf0034_06	sf0034_e	0	52.29	4.623	0.342	4.732	0.399
sf0034	sf0034_06	sf0034_d	0	54.03	4.117	0.371	0.97	0.398
sf0034	sf0034_06	sf0034_c	0	62.2	5.189	0.519	0.868	0.277
sf0034	sf0034_06	sf0034_e	0	51.52	4.468	0.336	5.693	0.429
sf0034	sf0034_06	sf0034_d	0	53.6	4.093	0.348	0.963	0.379
sf0034	sf0034_07	sf0034_a	1	66.26	5.914	0.063	0.979	0.298
sf0034	sf0034_07	sf0034_b	1	51.86	4.278	0.415	2.803	0.395
sf0034	sf0034_07	sf0034_c	0	63.78	5.529	0.624	0.606	0.279
sf0034	sf0034_07	sf0034_d	0	52.76	4.219	0.351	1.014	0.371
sf0034	sf0034_07	sf0034_c	0	62.21	5.081	0.507	0.82	0.256
sf0034	sf0034_07	sf0034_e	0	53.34	4.389	0.33	4.568	0.376
sf0034	sf0034_07	sf0034_d	0	52.87	4.15	0.351	1.313	0.368
sf0034	sf0034_07	sf0034_c	0	60.43	5.127	0.519	0.859	0.267
sf0034	sf0034_08	sf0034_a	1	68.96	6.223	0.069	0.845	0.274
sf0034	sf0034_08	sf0034_b	1	54.94	4.386	0.481	2.101	0.373
sf0034	sf0034_08	sf0034_c	0	64	5.546	0.624	0.773	0.274
sf0034	sf0034_08	sf0034_d	0	53.15	4.269	0.351	0.95	0.396
sf0034	sf0034_08	sf0034_c	0	64.14	5.142	0.519	0.842	0.271
sf0034	sf0034_08	sf0034_e	0	52.93	4.59	0.336	5.265	0.398
sf0034	sf0034_08	sf0034_d	0	55.55	4.142	0.354	1.028	0.391
sf0034	sf0034_08	sf0034_c	0	64.39	5.149	0.525	0.761	0.259
sf0034	sf0034_08	sf0034_e	0	52.23	3.686	0.24	3.469	0.392
sf0034	sf0034_09	sf0034_a	1	65.95	5.947	0.072	1.812	0.3
sf0034	sf0034_09	sf0034_b	1	52.29	4.408	0.476	2.523	0.381
sf0034	sf0034_09	sf0034_c	0	63.82	5.505	0.624	0.676	0.26
sf0034	sf0034_09	sf0034_d	0	53.34	4.269	0.354	1.202	0.375
sf0034	sf0034_09	sf0034_c	0	63.48	5.171	0.519	0.671	0.252
sf0034	sf0034_09	sf0034_e	0	53.58	4.711	0.345	3.891	0.373
sf0034	sf0034_09	sf0034_d	0	53.46	4.397	0.354	0.924	0.374
sf0034	sf0034_09	sf0034_c	0	62.85	5.21	0.525	0.704	0.26
sf0034	sf0034_09	sf0034_e	0	54.35	4.393	0.345	3.871	0.384
sf0034	sf0034_09	sf0034_d	0	54.34	4.262	0.354	1.211	0.375
sf0034	sf0034_10	sf0034_a	1	68.74	5.834	0.072	0.841	0.307
sf0034	sf0034_10	sf0034_b	1	50.88	4.328	0.481	2.969	0.392
sf0034	sf0034_10	sf0034_c	0	61.57	5.407	0.626	0.724	0.287
sf0034	sf0034_10	sf0034_d	0	50.29	4.094	0.354	1.357	0.382
sf0034	sf0034_10	sf0034_c	0	62.2	5.073	0.519	0.805	0.272
sf0034	sf0034_10	sf0034_e	0	53.4	4.34	0.342	4.127	0.406
sf0034	sf0034_10	sf0034_d	0	53.08	4.185	0.354	1.093	0.376
sf0034	sf0034_10	sf0034_c	0	63.52	5.063	0.519	0.701	0.257
sf0034	sf0034_10	sf0034_e	0	53.31	4.215	0.348	4.121	0.402
sf0034	sf0034_10	sf0034_d	0	49.58	4.05	0.345	0.95	0.38
sf0034	sf0034_11	sf0034_a	1	68.67	6.218	0.066	1.076	0.278
sf0034	sf0034_11	sf0034_b	1	53.83	4.327	0.493	1.914	0.374
sf0034	sf0034_11	sf0034_c	0	64.15	5.416	0.626	0.829	0.266
sf0034	sf0034_11	sf0034_d	0	53.4	4.221	0.351	0.799	0.387
sf0034	sf0034_11	sf0034_c	0	63.03	5.196	0.548	0.898	0.257
sf0034	sf0034_11	sf0034_e	0	51.95	4.57	0.342	5.496	0.429
sf0034	sf0034_11	sf0034_d	0	53.63	4.087	0.351	0.859	0.368
sf0034	sf0034_11	sf0034_c	0	63.64	5.136	0.525	0.777	0.245
sf0034	sf0034_11	sf0034_e	0	53.25	4.282	0.342	3.819	0.382
sf0034	sf0034_11	sf0034_d	0	54.16	4.099	0.354	1.241	0.355
sf0034	sf0034_12	sf0034_a	1	65.98	5.516	0.055	1.162	0.314
sf0034	sf0034_12	sf0034_b	1	50.93	4.292	0.478	2.863	0.391
sf0034	sf0034_12	sf0034_c	0	62.22	5.449	0.626	0.628	0.29
sf0034	sf0034_12	sf0034_d	0	50.95	4.229	0.348	0.733	0.379
sf0034	sf0034_12	sf0034_c	0	61.59	5.116	0.548	0.765	0.262
sf0034	sf0034_12	sf0034_e	0	51.89	4.556	0.342	4.302	0.389
sf0034	sf0034_12	sf0034_d	0	49.45	4.352	0.301	1.302	0.382
sf0034	sf0034_12	sf0034_c	0	62.05	5.193	0.519	0.715	0.27
sf0034	sf0034_12	sf0034_e	0	52.69	4.303	0.342	4.743	0.371
sf0034	sf0034_12	sf0034_d	0	54.05	4.092	0.351	0.856	0.353
sf0034	sf0034_13	sf0034_a	1	71.84	5.942	0.058	0.912	0.254
sf0034	sf0034_13	sf0034_b	1	54.21	4.356	0.473	1.802	0.372
sf0034	sf0034_13	sf0034_c	0	63.89	5.412	0.626	0.681	0.27
sf0034	sf0034_13	sf0034_d	0	53.17	4.236	0.359	0.841	0.367
sf0034	sf0034_13	sf0034_c	0	63.54	5.045	0.528	0.682	0.242
sf0034	sf0034_13	sf0034_e	0	52.82	4.078	0.348	4.991	0.375
sf0034	sf0034_13	sf0034_d	0	52.15	4.173	0.351	0.817	0.365
sf0034	sf0034_13	sf0034_c	0	62.87	5.149	0.525	0.536	0.249
sf0034	sf0034_13	sf0034_e	0	53.54	4.178	0.342	4.315	0.365
sf0034	sf0034_13	sf0034_d	0	55.9	4.137	0.354	0.964	0.356
sf0034	sf0034_14	sf0034_a	1	68.41	5.835	0.063	0.816	0.274
sf0034	sf0034_14	sf0034_b	1	52.29	4.086	0.481	2.315	0.383
sf0034	sf0034_14	sf0034_c	0	62.34	5.426	0.629	0.826	0.283
sf0034	sf0034_14	sf0034_d	0	50.92	4.128	0.348	1.385	0.397
sf0034	sf0034_14	sf0034_c	0	62.41	5.065	0.519	0.728	0.263
sf0034	sf0034_14	sf0034_e	0	51.39	4.263	0.342	4.502	0.396
sf0034	sf0034_14	sf0034_d	0	52.2	4.079	0.354	1.213	0.383
sf0034	sf0034_14	sf0034_c	0	62.46	5.091	0.525	0.859	0.256
sf0034	sf0034_14	sf0034_e	0	53.58	4.278	0.342	4.578	0.386
sf0034	sf0034_14	sf0034_d	0	53.34	3.999	0.351	0.898	0.378
sf0034	sf0034_15	sf0034_a	1	72.45	5.944	0.058	0.732	0.257
sf0034	sf0034_15	sf0034_b	1	51.76	4.297	0.473	1.578	0.386
sf0034	sf0034_15	sf0034_c	0	61.87	5.535	0.647	0.623	0.272
sf0034	sf0034_15	sf0034_d	0	52.57	4.122	0.348	0.789	0.382
sf0034	sf0034_15	sf0034_c	0	61.76	5.096	0.548	0.831	0.298
sf0034	sf0034_15	sf0034_e	0	51.54	4.229	0.339	4.262	0.377
sf0034	sf0034_15	sf0034_d	0	53.54	4.167	0.351	1.101	0.375
sf0034	sf0034_15	sf0034_c	0	64.34	5.116	0.519	0.685	0.242
sf0034	sf0034_15	sf0034_e	0	53.15	4.496	0.351	4.672	0.406
sf0034	sf0034_15	sf0034_d	0	49.8	4.136	0.316	2.751	0.388
sf0034	sf0034_16	sf0034_a	1	69.59	5.759	0.069	0.712	0.286
sf0034	sf0034_16	sf0034_b	1	52.19	4.347	0.467	2.59	0.401
sf0034	sf0034_16	sf0034_c	0	63.42	5.557	0.624	0.755	0.282
sf0034	sf0034_16	sf0034_d	0	53.42	4.065	0.348	0.844	0.4
sf0034	sf0034_16	sf0034_c	0	62.42	5.106	0.525	0.962	0.305
sf0034	sf0034_16	sf0034_e	0	53.82	4.507	0.336	4.056	0.389
sf0034	sf0034_16	sf0034_d	0	52.96	4.103	0.348	1.117	0.353
sf0034	sf0034_16	sf0034_c	0	64.23	5.1	0.528	0.856	0.25
sf0034	sf0034_16	sf0034_e	0	52.06	4.396	0.267	4.595	0.401
sf0034	sf0034_17	sf0034_a	1	72.08	6.072	0.06	1.125	0.275
sf0034	sf0034_17	sf0034_b	1	52.59	4.314	0.496	2.166	0.37
sf0034	sf0034_17	sf0034_c	0	64.6	5.428	0.624	0.665	0.258
sf0034	sf0034_17	sf0034_d	0	53.28	4.173	0.351	1.104	0.351
sf0034	sf0034_17	sf0034_c	0	64.49	5.155	0.554	0.811	0.253
sf0034	sf0034_17	sf0034_e	0	53.76	4.497	0.345	4.093	0.392
sf0034	sf0034_17	sf0034_d	0	53.28	4.084	0.359	0.876	0.374
sf0034	sf0034_17	sf0034_c	0	64.57	5.203	0.554	0.795	0.256
[truncated: 3,540 more rows]
