# Supplementary material for: Vocal constraints on song amplitude in star finches Bathilda ruficauda
Source: PeerJ. 2025 Jul 10;13:e19705. doi: 10.7717/peerj.19705 (PMC12256045; doi:10.7717/peerj.19705)
Supplement: Supplemental Information 2 — Order of syllable type for each song. Each row indicates one song.(BirdID) Individual identifier for each bird. (SongID) Individual identifier for each song. (#1–#55) Syllable types unique to each individual. [file peerj-13-19705-s002.csv]

BirdID	SongID	#1	#2	#3	#4	#5	#6	#7	#8	#9	#10	#11	#12	#13	#14	#15	#16	#17	#18	#19	#20	#21	#22	#23	#24	#25	#26	#27	#28	#29	#30	#31	#32	#33	#34	#35	#36	#37	#38	#39	#40	#41	#42	#43	#44	#45	#46	#47	#48
sf0002	sf0002_01	a	a	a	b	b	b	b	c	d	f	e	g	h	d	f	e	k	g	i	b	c	d	e	k	NA	NA	NA	NA	NA	NA	NA	NA	NA	NA	NA	NA	NA	NA	NA	NA	NA	NA	NA	NA	NA	NA	NA	NA
sf0002	sf0002_02	a	a	g	b	b	b	b	c	d	e	g	h	d	e	g	i	b	c	d	f	e	g	h	d	f	e	NA	NA	NA	NA	NA	NA	NA	NA	NA	NA	NA	NA	NA	NA	NA	NA	NA	NA	NA	NA	NA	NA
sf0002	sf0002_03	a	a	a	b	b	b	b	c	d	f	e	g	h	d	f	e	g	i	b	c	d	e	NA	NA	NA	NA	NA	NA	NA	NA	NA	NA	NA	NA	NA	NA	NA	NA	NA	NA	NA	NA	NA	NA	NA	NA	NA	NA
sf0002	sf0002_04	a	a	a	b	b	b	b	c	d	e	g	h	d	f	e	g	h	d	f	e	k	g	h	d	f	e	NA	NA	NA	NA	NA	NA	NA	NA	NA	NA	NA	NA	NA	NA	NA	NA	NA	NA	NA	NA	NA	NA
sf0002	sf0002_05	a	a	a	b	b	b	b	c	d	f	e	k	g	h	d	f	e	k	g	h	d	f	e	k	g	j	a	a	b	c	d	f	e	NA	NA	NA	NA	NA	NA	NA	NA	NA	NA	NA	NA	NA	NA	NA
sf0002	sf0002_06	a	a	a	b	b	b	b	c	d	f	e	g	h	d	f	e	g	h	d	f	e	k	NA	NA	NA	NA	NA	NA	NA	NA	NA	NA	NA	NA	NA	NA	NA	NA	NA	NA	NA	NA	NA	NA	NA	NA	NA	NA
sf0002	sf0002_07	a	a	a	b	b	b	b	c	d	f	e	k	g	h	d	f	e	k	g	h	d	f	e	k	g	h	d	f	e	NA	NA	NA	NA	NA	NA	NA	NA	NA	NA	NA	NA	NA	NA	NA	NA	NA	NA	NA
sf0002	sf0002_08	a	a	a	b	b	b	b	c	d	f	e	g	h	d	f	e	k	g	h	d	f	e	NA	NA	NA	NA	NA	NA	NA	NA	NA	NA	NA	NA	NA	NA	NA	NA	NA	NA	NA	NA	NA	NA	NA	NA	NA	NA
sf0002	sf0002_09	a	a	a	a	b	b	b	b	c	d	f	e	k	g	h	d	f	e	g	NA	NA	NA	NA	NA	NA	NA	NA	NA	NA	NA	NA	NA	NA	NA	NA	NA	NA	NA	NA	NA	NA	NA	NA	NA	NA	NA	NA	NA
sf0002	sf0002_10	a	a	a	b	b	b	b	c	d	f	e	k	g	h	d	f	e	k	g	h	d	f	e	k	g	h	d	f	e	k	g	h	d	f	e	NA	NA	NA	NA	NA	NA	NA	NA	NA	NA	NA	NA	NA
sf0002	sf0002_11	a	a	a	a	b	b	b	c	d	f	e	k	g	h	d	f	e	g	h	d	f	e	g	h	d	f	e	k	g	h	d	f	e	k	NA	NA	NA	NA	NA	NA	NA	NA	NA	NA	NA	NA	NA	NA
sf0002	sf0002_12	a	a	a	a	b	b	b	c	d	f	e	g	h	d	f	e	g	h	d	f	e	g	h	d	f	e	NA	NA	NA	NA	NA	NA	NA	NA	NA	NA	NA	NA	NA	NA	NA	NA	NA	NA	NA	NA	NA	NA
sf0002	sf0002_13	a	a	a	a	b	b	b	b	c	d	f	e	g	h	d	f	e	k	g	h	d	f	e	g	h	d	f	e	NA	NA	NA	NA	NA	NA	NA	NA	NA	NA	NA	NA	NA	NA	NA	NA	NA	NA	NA	NA
sf0002	sf0002_14	a	a	a	b	b	b	b	b	c	d	f	e	k	g	h	d	f	e	k	g	h	d	f	e	g	h	d	f	e	NA	NA	NA	NA	NA	NA	NA	NA	NA	NA	NA	NA	NA	NA	NA	NA	NA	NA	NA
sf0002	sf0002_15	a	a	a	b	b	b	b	c	d	f	e	g	h	d	f	e	g	h	d	f	e	g	h	d	f	e	g	h	d	f	e	NA	NA	NA	NA	NA	NA	NA	NA	NA	NA	NA	NA	NA	NA	NA	NA	NA
sf0002	sf0002_16	a	a	a	b	b	b	b	c	d	e	g	h	d	f	e	k	g	h	d	f	e	k	g	h	d	f	e	NA	NA	NA	NA	NA	NA	NA	NA	NA	NA	NA	NA	NA	NA	NA	NA	NA	NA	NA	NA	NA
sf0002	sf0002_17	a	a	a	b	b	b	b	c	d	f	e	g	h	d	e	g	h	d	f	e	g	h	d	e	g	h	d	e	NA	NA	NA	NA	NA	NA	NA	NA	NA	NA	NA	NA	NA	NA	NA	NA	NA	NA	NA	NA
sf0002	sf0002_18	a	a	a	b	b	b	b	c	d	f	e	g	h	d	f	e	g	h	d	f	d	g	h	d	f	e	g	h	d	f	e	NA	NA	NA	NA	NA	NA	NA	NA	NA	NA	NA	NA	NA	NA	NA	NA	NA
sf0002	sf0002_19	a	a	a	b	b	b	b	c	d	f	e	g	h	d	f	e	g	h	d	f	e	k	g	h	d	f	e	g	NA	NA	NA	NA	NA	NA	NA	NA	NA	NA	NA	NA	NA	NA	NA	NA	NA	NA	NA	NA
sf0002	sf0002_20	a	a	a	b	b	b	b	c	d	e	g	h	d	f	e	g	h	d	f	e	g	h	d	f	e	g	h	d	f	e	NA	NA	NA	NA	NA	NA	NA	NA	NA	NA	NA	NA	NA	NA	NA	NA	NA	NA
sf0018	sf0018_01	a	b	c	d	e	f	b	c	d	e	f	b	c	d	e	f	b	c	d	e	f	b	c	NA	NA	NA	NA	NA	NA	NA	NA	NA	NA	NA	NA	NA	NA	NA	NA	NA	NA	NA	NA	NA	NA	NA	NA	NA
sf0018	sf0018_02	a	b	c	d	e	f	b	c	d	e	f	b	c	d	e	f	b	c	NA	NA	NA	NA	NA	NA	NA	NA	NA	NA	NA	NA	NA	NA	NA	NA	NA	NA	NA	NA	NA	NA	NA	NA	NA	NA	NA	NA	NA	NA
sf0018	sf0018_03	a	b	c	d	e	f	b	c	d	e	f	b	c	d	e	f	b	c	d	e	f	b	c	d	e	f	b	c	d	e	f	b	c	d	e	f	b	NA	NA	NA	NA	NA	NA	NA	NA	NA	NA	NA
sf0018	sf0018_04	a	b	c	d	e	f	b	c	d	e	f	b	c	d	e	f	b	c	d	e	f	b	c	d	e	NA	NA	NA	NA	NA	NA	NA	NA	NA	NA	NA	NA	NA	NA	NA	NA	NA	NA	NA	NA	NA	NA	NA
sf0018	sf0018_05	a	b	c	d	e	f	b	c	d	e	f	b	c	d	e	f	b	c	d	e	f	b	c	d	NA	NA	NA	NA	NA	NA	NA	NA	NA	NA	NA	NA	NA	NA	NA	NA	NA	NA	NA	NA	NA	NA	NA	NA
sf0018	sf0018_06	a	b	c	d	e	f	b	c	d	e	f	b	c	d	e	f	b	c	d	e	f	b	c	NA	NA	NA	NA	NA	NA	NA	NA	NA	NA	NA	NA	NA	NA	NA	NA	NA	NA	NA	NA	NA	NA	NA	NA	NA
sf0018	sf0018_07	a	b	c	d	e	f	b	c	d	e	f	b	c	d	e	f	b	c	d	e	f	b	c	NA	NA	NA	NA	NA	NA	NA	NA	NA	NA	NA	NA	NA	NA	NA	NA	NA	NA	NA	NA	NA	NA	NA	NA	NA
sf0018	sf0018_08	a	b	c	d	e	f	b	c	d	e	f	b	c	d	e	f	b	c	d	e	f	b	c	d	e	f	b	c	d	e	NA	NA	NA	NA	NA	NA	NA	NA	NA	NA	NA	NA	NA	NA	NA	NA	NA	NA
sf0018	sf0018_09	a	b	c	d	e	f	b	c	d	e	f	b	c	d	e	f	b	c	d	e	NA	NA	NA	NA	NA	NA	NA	NA	NA	NA	NA	NA	NA	NA	NA	NA	NA	NA	NA	NA	NA	NA	NA	NA	NA	NA	NA	NA
sf0018	sf0018_10	a	b	c	d	e	f	b	c	d	e	f	b	c	d	e	f	b	c	d	e	f	b	c	NA	NA	NA	NA	NA	NA	NA	NA	NA	NA	NA	NA	NA	NA	NA	NA	NA	NA	NA	NA	NA	NA	NA	NA	NA
sf0018	sf0018_11	a	b	c	d	e	f	b	c	d	e	f	b	c	d	e	f	b	c	d	e	f	b	c	d	e	f	b	c	d	e	f	b	c	d	e	f	b	c	d	e	NA	NA	NA	NA	NA	NA	NA	NA
sf0018	sf0018_12	a	b	c	d	e	f	b	c	d	e	f	b	c	d	e	f	b	c	d	e	f	b	NA	NA	NA	NA	NA	NA	NA	NA	NA	NA	NA	NA	NA	NA	NA	NA	NA	NA	NA	NA	NA	NA	NA	NA	NA	NA
sf0018	sf0018_13	a	b	c	d	e	f	b	c	d	e	f	b	c	d	e	f	b	c	d	e	f	b	c	NA	NA	NA	NA	NA	NA	NA	NA	NA	NA	NA	NA	NA	NA	NA	NA	NA	NA	NA	NA	NA	NA	NA	NA	NA
sf0018	sf0018_14	a	b	c	d	e	f	b	c	d	e	f	b	c	d	e	f	b	c	d	e	f	b	c	NA	NA	NA	NA	NA	NA	NA	NA	NA	NA	NA	NA	NA	NA	NA	NA	NA	NA	NA	NA	NA	NA	NA	NA	NA
sf0018	sf0018_15	a	b	c	d	e	f	b	c	d	e	f	b	c	d	e	f	b	c	d	NA	NA	NA	NA	NA	NA	NA	NA	NA	NA	NA	NA	NA	NA	NA	NA	NA	NA	NA	NA	NA	NA	NA	NA	NA	NA	NA	NA	NA
sf0018	sf0018_16	a	b	c	d	e	f	b	c	d	e	f	b	c	d	e	f	b	c	d	e	f	b	c	d	e	f	b	NA	NA	NA	NA	NA	NA	NA	NA	NA	NA	NA	NA	NA	NA	NA	NA	NA	NA	NA	NA	NA
sf0018	sf0018_17	a	b	c	d	e	f	b	c	d	e	f	b	c	d	e	f	b	c	d	e	NA	NA	NA	NA	NA	NA	NA	NA	NA	NA	NA	NA	NA	NA	NA	NA	NA	NA	NA	NA	NA	NA	NA	NA	NA	NA	NA	NA
sf0018	sf0018_18	a	b	c	d	e	f	b	c	d	e	f	b	c	d	e	f	b	c	d	e	NA	NA	NA	NA	NA	NA	NA	NA	NA	NA	NA	NA	NA	NA	NA	NA	NA	NA	NA	NA	NA	NA	NA	NA	NA	NA	NA	NA
sf0018	sf0018_19	a	b	c	d	e	f	b	c	d	e	f	b	c	d	e	f	b	c	d	e	f	b	c	d	e	NA	NA	NA	NA	NA	NA	NA	NA	NA	NA	NA	NA	NA	NA	NA	NA	NA	NA	NA	NA	NA	NA	NA
sf0018	sf0018_20	a	b	c	d	e	f	b	c	d	e	f	b	c	d	e	f	b	c	d	e	f	b	c	d	e	NA	NA	NA	NA	NA	NA	NA	NA	NA	NA	NA	NA	NA	NA	NA	NA	NA	NA	NA	NA	NA	NA	NA
sf0020	sf0020_01	a	b	c	k	c	e	d	c	f	g	h	i	j	c	k	c	e	d	c	k	c	e	d	c	c	e	d	c	k	NA	NA	NA	NA	NA	NA	NA	NA	NA	NA	NA	NA	NA	NA	NA	NA	NA	NA	NA
sf0020	sf0020_02	a	b	c	k	c	e	d	c	f	g	h	i	j	c	k	c	e	d	c	k	c	e	d	c	k	c	NA	NA	NA	NA	NA	NA	NA	NA	NA	NA	NA	NA	NA	NA	NA	NA	NA	NA	NA	NA	NA	NA
sf0020	sf0020_03	a	b	c	k	c	e	d	c	f	g	h	i	j	c	k	c	e	d	c	k	c	e	d	c	k	c	e	d	c	c	e	d	c	k	c	NA	NA	NA	NA	NA	NA	NA	NA	NA	NA	NA	NA	NA
sf0020	sf0020_04	a	b	c	k	c	e	d	c	k	f	g	h	i	j	c	k	c	e	d	c	c	e	d	c	k	c	NA	NA	NA	NA	NA	NA	NA	NA	NA	NA	NA	NA	NA	NA	NA	NA	NA	NA	NA	NA	NA	NA
sf0020	sf0020_05	a	b	c	k	c	e	d	c	f	g	h	i	j	c	c	e	d	c	c	e	d	c	k	c	NA	NA	NA	NA	NA	NA	NA	NA	NA	NA	NA	NA	NA	NA	NA	NA	NA	NA	NA	NA	NA	NA	NA	NA
sf0020	sf0020_06	a	b	c	c	e	d	c	f	g	h	i	j	c	c	e	d	c	k	c	e	d	c	c	e	c	c	e	c	c	e	d	c	c	e	NA	NA	NA	NA	NA	NA	NA	NA	NA	NA	NA	NA	NA	NA
sf0020	sf0020_07	a	b	c	k	c	e	d	c	k	f	g	h	i	j	c	c	e	d	c	c	NA	NA	NA	NA	NA	NA	NA	NA	NA	NA	NA	NA	NA	NA	NA	NA	NA	NA	NA	NA	NA	NA	NA	NA	NA	NA	NA	NA
sf0020	sf0020_08	a	b	c	c	e	d	c	k	f	g	h	i	j	c	c	e	c	k	c	e	d	c	c	NA	NA	NA	NA	NA	NA	NA	NA	NA	NA	NA	NA	NA	NA	NA	NA	NA	NA	NA	NA	NA	NA	NA	NA	NA
sf0020	sf0020_09	b	c	c	e	c	f	g	h	i	j	c	c	e	d	c	c	e	c	c	NA	NA	NA	NA	NA	NA	NA	NA	NA	NA	NA	NA	NA	NA	NA	NA	NA	NA	NA	NA	NA	NA	NA	NA	NA	NA	NA	NA	NA
sf0020	sf0020_10	a	b	c	c	e	d	c	k	f	g	h	i	j	c	c	e	d	c	c	e	d	c	c	e	d	c	c	e	NA	NA	NA	NA	NA	NA	NA	NA	NA	NA	NA	NA	NA	NA	NA	NA	NA	NA	NA	NA
sf0020	sf0020_11	a	b	c	c	e	c	f	g	h	i	j	c	c	e	d	c	c	e	c	c	e	d	c	c	e	d	c	c	e	c	c	e	d	c	k	c	e	d	c	k	l	NA	NA	NA	NA	NA	NA	NA
sf0020	sf0020_12	a	b	c	c	e	c	f	g	h	i	j	c	c	e	d	c	c	e	d	c	c	e	d	c	c	e	d	c	NA	NA	NA	NA	NA	NA	NA	NA	NA	NA	NA	NA	NA	NA	NA	NA	NA	NA	NA	NA
sf0020	sf0020_13	a	b	c	k	c	e	d	c	k	f	g	h	i	j	c	c	e	d	c	k	c	e	d	c	k	c	e	d	c	k	c	e	d	c	c	NA	NA	NA	NA	NA	NA	NA	NA	NA	NA	NA	NA	NA
sf0020	sf0020_14	a	b	c	c	e	d	c	k	f	g	h	i	j	c	c	e	d	c	c	e	d	c	k	c	e	d	c	k	c	e	d	c	k	l	NA	NA	NA	NA	NA	NA	NA	NA	NA	NA	NA	NA	NA	NA
sf0020	sf0020_15	a	b	c	c	e	d	c	k	f	g	h	i	j	c	c	e	c	k	c	e	c	c	e	c	c	e	c	c	e	d	l	NA	NA	NA	NA	NA	NA	NA	NA	NA	NA	NA	NA	NA	NA	NA	NA	NA
sf0020	sf0020_16	a	b	c	k	c	e	d	c	f	g	h	i	j	c	c	e	d	c	k	c	e	c	c	e	d	c	k	c	e	d	c	NA	NA	NA	NA	NA	NA	NA	NA	NA	NA	NA	NA	NA	NA	NA	NA	NA
sf0020	sf0020_17	a	b	c	c	e	d	c	k	f	g	h	i	j	c	k	c	e	d	c	c	e	d	c	k	c	e	d	c	c	e	d	c	c	e	d	NA	NA	NA	NA	NA	NA	NA	NA	NA	NA	NA	NA	NA
sf0020	sf0020_18	b	c	k	c	e	d	c	f	g	h	i	j	c	k	c	e	d	c	k	c	e	d	c	c	e	d	c	k	c	e	d	c	NA	NA	NA	NA	NA	NA	NA	NA	NA	NA	NA	NA	NA	NA	NA	NA
sf0020	sf0020_19	a	b	c	k	c	e	d	c	f	g	h	i	j	c	k	c	e	d	c	c	e	d	c	c	e	c	c	e	d	c	k	c	e	d	c	k	l	NA	NA	NA	NA	NA	NA	NA	NA	NA	NA	NA
sf0020	sf0020_20	a	b	c	k	c	e	d	c	f	g	h	i	j	c	c	e	d	c	c	e	d	c	k	c	e	d	c	k	c	e	d	c	c	e	d	NA	NA	NA	NA	NA	NA	NA	NA	NA	NA	NA	NA	NA
sf0025	sf0025_01	a	d	e	f	g	h	i	e	f	g	h	i	e	f	g	h	i	e	f	g	h	i	e	f	g	h	i	e	f	g	h	i	e	f	g	h	i	e	f	g	h	i	e	f	g	h	i	e
sf0025	sf0025_02	a	d	e	f	g	h	i	e	f	g	h	i	e	f	g	h	i	e	f	g	h	i	e	f	g	h	i	e	f	g	h	i	e	f	g	NA	NA	NA	NA	NA	NA	NA	NA	NA	NA	NA	NA	NA
sf0025	sf0025_03	a	d	e	f	g	h	i	e	f	g	h	i	e	f	g	h	i	e	f	g	h	i	e	f	g	h	i	e	f	g	h	i	e	f	g	NA	NA	NA	NA	NA	NA	NA	NA	NA	NA	NA	NA	NA
sf0025	sf0025_04	a	d	e	f	g	h	i	e	f	g	h	i	e	f	g	h	i	e	f	g	h	i	e	f	g	h	i	e	f	g	h	i	e	f	g	h	i	e	f	g	NA	NA	NA	NA	NA	NA	NA	NA
sf0025	sf0025_05	a	d	e	f	g	h	i	e	f	g	h	i	e	f	g	h	i	e	f	g	h	i	e	f	g	h	i	e	f	g	h	i	e	f	g	NA	NA	NA	NA	NA	NA	NA	NA	NA	NA	NA	NA	NA
sf0025	sf0025_06	a	d	e	f	g	h	i	e	f	g	h	i	e	f	g	h	i	e	f	g	h	i	e	f	g	h	i	e	f	g	NA	NA	NA	NA	NA	NA	NA	NA	NA	NA	NA	NA	NA	NA	NA	NA	NA	NA
sf0025	sf0025_07	a	b	c	c	d	e	f	g	h	i	e	f	g	h	i	e	f	g	h	i	e	f	g	h	i	e	f	g	h	i	e	f	g	h	i	e	f	g	NA	NA	NA	NA	NA	NA	NA	NA	NA	NA
sf0025	sf0025_08	a	d	e	f	g	h	i	e	f	g	h	i	e	f	g	h	i	e	f	g	h	i	e	f	g	NA	NA	NA	NA	NA	NA	NA	NA	NA	NA	NA	NA	NA	NA	NA	NA	NA	NA	NA	NA	NA	NA	NA
sf0025	sf0025_09	a	d	e	f	g	h	i	e	f	g	h	i	e	f	g	h	i	e	f	g	h	i	e	f	g	h	i	e	f	g	h	i	e	f	g	h	i	e	f	g	NA	NA	NA	NA	NA	NA	NA	NA
sf0025	sf0025_10	a	b	c	c	d	e	f	g	h	i	e	f	g	h	i	e	f	g	h	i	e	f	g	h	i	e	f	g	NA	NA	NA	NA	NA	NA	NA	NA	NA	NA	NA	NA	NA	NA	NA	NA	NA	NA	NA	NA
sf0025	sf0025_11	a	d	e	f	g	h	i	e	f	g	h	i	e	f	g	h	i	e	f	g	h	i	e	f	g	h	i	e	f	g	h	i	e	f	g	h	i	e	f	g	h	NA	NA	NA	NA	NA	NA	NA
sf0025	sf0025_12	a	d	e	f	g	h	i	e	f	g	h	i	e	f	g	h	i	e	f	g	h	i	e	f	g	h	i	e	f	g	h	i	e	f	g	h	i	e	f	g	h	i	e	f	g	NA	NA	NA
sf0025	sf0025_13	a	b	c	c	d	e	f	g	h	i	e	f	g	h	i	e	f	g	h	i	e	f	g	h	i	e	f	g	h	i	e	f	g	NA	NA	NA	NA	NA	NA	NA	NA	NA	NA	NA	NA	NA	NA	NA
sf0025	sf0025_14	a	b	c	c	d	e	f	g	h	i	e	f	g	h	i	e	f	g	h	i	e	f	g	h	i	e	f	g	h	i	e	f	g	NA	NA	NA	NA	NA	NA	NA	NA	NA	NA	NA	NA	NA	NA	NA
sf0025	sf0025_15	a	d	e	f	g	h	i	e	f	g	h	i	e	f	g	h	i	e	f	g	h	i	e	f	g	h	i	e	f	g	h	i	e	f	g	h	i	e	f	g	h	i	e	f	g	h	i	e
sf0025	sf0025_16	a	d	e	f	g	h	i	e	f	g	h	i	e	f	g	h	i	e	f	g	h	i	e	f	g	h	i	e	f	g	h	i	e	f	g	h	i	e	f	g	h	i	e	f	g	h	i	e
sf0025	sf0025_17	a	d	e	f	g	h	i	e	f	g	h	i	e	f	g	h	i	e	f	g	h	i	e	f	g	h	i	e	f	g	h	i	e	f	g	h	i	e	f	g	h	i	e	f	g	NA	NA	NA
sf0025	sf0025_18	a	d	e	f	g	h	i	e	f	g	h	i	e	f	g	h	i	e	f	g	h	i	e	f	g	h	i	e	f	g	h	i	e	f	g	h	i	e	f	g	h	i	e	f	g	NA	NA	NA
sf0025	sf0025_19	a	d	e	f	g	h	i	e	f	g	h	i	e	f	g	h	i	e	f	g	h	i	e	f	g	h	i	e	f	g	h	i	e	f	g	h	i	e	f	NA	NA	NA	NA	NA	NA	NA	NA	NA
sf0025	sf0025_20	a	d	e	f	g	h	i	e	f	g	h	i	e	f	g	h	i	e	f	g	h	i	e	f	g	h	i	e	f	g	h	i	e	f	g	h	i	e	f	g	h	i	e	f	g	NA	NA	NA
sf0026	sf0026_01	a	b	c	d	e	l	f	g	NA	NA	NA	NA	NA	NA	NA	NA	NA	NA	NA	NA	NA	NA	NA	NA	NA	NA	NA	NA	NA	NA	NA	NA	NA	NA	NA	NA	NA	NA	NA	NA	NA	NA	NA	NA	NA	NA	NA	NA
sf0026	sf0026_02	a	b	c	d	e	f	g	NA	NA	NA	NA	NA	NA	NA	NA	NA	NA	NA	NA	NA	NA	NA	NA	NA	NA	NA	NA	NA	NA	NA	NA	NA	NA	NA	NA	NA	NA	NA	NA	NA	NA	NA	NA	NA	NA	NA	NA	NA
sf0026	sf0026_03	a	b	c	d	e	f	g	NA	NA	NA	NA	NA	NA	NA	NA	NA	NA	NA	NA	NA	NA	NA	NA	NA	NA	NA	NA	NA	NA	NA	NA	NA	NA	NA	NA	NA	NA	NA	NA	NA	NA	NA	NA	NA	NA	NA	NA	NA
sf0026	sf0026_04	a	b	c	d	e	f	g	NA	NA	NA	NA	NA	NA	NA	NA	NA	NA	NA	NA	NA	NA	NA	NA	NA	NA	NA	NA	NA	NA	NA	NA	NA	NA	NA	NA	NA	NA	NA	NA	NA	NA	NA	NA	NA	NA	NA	NA	NA
sf0026	sf0026_05	a	b	c	d	e	f	g	h	m	i	j	NA	NA	NA	NA	NA	NA	NA	NA	NA	NA	NA	NA	NA	NA	NA	NA	NA	NA	NA	NA	NA	NA	NA	NA	NA	NA	NA	NA	NA	NA	NA	NA	NA	NA	NA	NA	NA
sf0026	sf0026_06	a	b	c	d	e	f	g	h	m	i	j	k	NA	NA	NA	NA	NA	NA	NA	NA	NA	NA	NA	NA	NA	NA	NA	NA	NA	NA	NA	NA	NA	NA	NA	NA	NA	NA	NA	NA	NA	NA	NA	NA	NA	NA	NA	NA
sf0026	sf0026_07	a	b	c	d	e	f	g	NA	NA	NA	NA	NA	NA	NA	NA	NA	NA	NA	NA	NA	NA	NA	NA	NA	NA	NA	NA	NA	NA	NA	NA	NA	NA	NA	NA	NA	NA	NA	NA	NA	NA	NA	NA	NA	NA	NA	NA	NA
sf0026	sf0026_08	a	b	c	d	e	f	g	h	m	i	j	k	NA	NA	NA	NA	NA	NA	NA	NA	NA	NA	NA	NA	NA	NA	NA	NA	NA	NA	NA	NA	NA	NA	NA	NA	NA	NA	NA	NA	NA	NA	NA	NA	NA	NA	NA	NA
sf0026	sf0026_09	a	b	c	d	e	f	g	NA	NA	NA	NA	NA	NA	NA	NA	NA	NA	NA	NA	NA	NA	NA	NA	NA	NA	NA	NA	NA	NA	NA	NA	NA	NA	NA	NA	NA	NA	NA	NA	NA	NA	NA	NA	NA	NA	NA	NA	NA
sf0026	sf0026_10	a	b	c	d	e	f	g	NA	NA	NA	NA	NA	NA	NA	NA	NA	NA	NA	NA	NA	NA	NA	NA	NA	NA	NA	NA	NA	NA	NA	NA	NA	NA	NA	NA	NA	NA	NA	NA	NA	NA	NA	NA	NA	NA	NA	NA	NA
sf0026	sf0026_11	a	b	c	d	e	f	g	NA	NA	NA	NA	NA	NA	NA	NA	NA	NA	NA	NA	NA	NA	NA	NA	NA	NA	NA	NA	NA	NA	NA	NA	NA	NA	NA	NA	NA	NA	NA	NA	NA	NA	NA	NA	NA	NA	NA	NA	NA
sf0026	sf0026_12	a	b	c	d	e	f	g	NA	NA	NA	NA	NA	NA	NA	NA	NA	NA	NA	NA	NA	NA	NA	NA	NA	NA	NA	NA	NA	NA	NA	NA	NA	NA	NA	NA	NA	NA	NA	NA	NA	NA	NA	NA	NA	NA	NA	NA	NA
sf0026	sf0026_13	a	b	c	d	e	f	g	h	m	i	j	k	NA	NA	NA	NA	NA	NA	NA	NA	NA	NA	NA	NA	NA	NA	NA	NA	NA	NA	NA	NA	NA	NA	NA	NA	NA	NA	NA	NA	NA	NA	NA	NA	NA	NA	NA	NA
sf0026	sf0026_14	a	b	c	d	e	f	g	NA	NA	NA	NA	NA	NA	NA	NA	NA	NA	NA	NA	NA	NA	NA	NA	NA	NA	NA	NA	NA	NA	NA	NA	NA	NA	NA	NA	NA	NA	NA	NA	NA	NA	NA	NA	NA	NA	NA	NA	NA
sf0026	sf0026_15	a	b	c	d	e	f	g	NA	NA	NA	NA	NA	NA	NA	NA	NA	NA	NA	NA	NA	NA	NA	NA	NA	NA	NA	NA	NA	NA	NA	NA	NA	NA	NA	NA	NA	NA	NA	NA	NA	NA	NA	NA	NA	NA	NA	NA	NA
sf0026	sf0026_16	a	b	c	d	e	f	g	NA	NA	NA	NA	NA	NA	NA	NA	NA	NA	NA	NA	NA	NA	NA	NA	NA	NA	NA	NA	NA	NA	NA	NA	NA	NA	NA	NA	NA	NA	NA	NA	NA	NA	NA	NA	NA	NA	NA	NA	NA
sf0026	sf0026_17	a	b	c	d	e	f	g	NA	NA	NA	NA	NA	NA	NA	NA	NA	NA	NA	NA	NA	NA	NA	NA	NA	NA	NA	NA	NA	NA	NA	NA	NA	NA	NA	NA	NA	NA	NA	NA	NA	NA	NA	NA	NA	NA	NA	NA	NA
sf0026	sf0026_18	a	b	c	d	e	f	g	h	m	i	j	k	NA	NA	NA	NA	NA	NA	NA	NA	NA	NA	NA	NA	NA	NA	NA	NA	NA	NA	NA	NA	NA	NA	NA	NA	NA	NA	NA	NA	NA	NA	NA	NA	NA	NA	NA	NA
sf0026	sf0026_19	a	b	c	d	e	f	g	NA	NA	NA	NA	NA	NA	NA	NA	NA	NA	NA	NA	NA	NA	NA	NA	NA	NA	NA	NA	NA	NA	NA	NA	NA	NA	NA	NA	NA	NA	NA	NA	NA	NA	NA	NA	NA	NA	NA	NA	NA
sf0026	sf0026_20	a	b	c	d	e	f	g	NA	NA	NA	NA	NA	NA	NA	NA	NA	NA	NA	NA	NA	NA	NA	NA	NA	NA	NA	NA	NA	NA	NA	NA	NA	NA	NA	NA	NA	NA	NA	NA	NA	NA	NA	NA	NA	NA	NA	NA	NA
sf0029	sf0029_01	a	b	c	d	e	c	d	e	c	d	e	c	d	e	c	d	NA	NA	NA	NA	NA	NA	NA	NA	NA	NA	NA	NA	NA	NA	NA	NA	NA	NA	NA	NA	NA	NA	NA	NA	NA	NA	NA	NA	NA	NA	NA	NA
sf0029	sf0029_02	a	b	c	d	e	c	d	e	c	d	e	c	d	e	c	d	NA	NA	NA	NA	NA	NA	NA	NA	NA	NA	NA	NA	NA	NA	NA	NA	NA	NA	NA	NA	NA	NA	NA	NA	NA	NA	NA	NA	NA	NA	NA	NA
sf0029	sf0029_03	a	b	c	d	e	c	d	e	c	d	e	c	d	e	c	d	NA	NA	NA	NA	NA	NA	NA	NA	NA	NA	NA	NA	NA	NA	NA	NA	NA	NA	NA	NA	NA	NA	NA	NA	NA	NA	NA	NA	NA	NA	NA	NA
sf0029	sf0029_04	a	b	c	d	e	c	d	e	c	d	NA	NA	NA	NA	NA	NA	NA	NA	NA	NA	NA	NA	NA	NA	NA	NA	NA	NA	NA	NA	NA	NA	NA	NA	NA	NA	NA	NA	NA	NA	NA	NA	NA	NA	NA	NA	NA	NA
sf0029	sf0029_05	a	b	c	d	e	c	d	e	c	d	NA	NA	NA	NA	NA	NA	NA	NA	NA	NA	NA	NA	NA	NA	NA	NA	NA	NA	NA	NA	NA	NA	NA	NA	NA	NA	NA	NA	NA	NA	NA	NA	NA	NA	NA	NA	NA	NA
sf0029	sf0029_06	a	b	c	d	e	c	d	e	c	d	e	c	d	NA	NA	NA	NA	NA	NA	NA	NA	NA	NA	NA	NA	NA	NA	NA	NA	NA	NA	NA	NA	NA	NA	NA	NA	NA	NA	NA	NA	NA	NA	NA	NA	NA	NA	NA
sf0029	sf0029_07	a	b	c	d	e	c	d	e	c	d	e	c	d	e	c	d	NA	NA	NA	NA	NA	NA	NA	NA	NA	NA	NA	NA	NA	NA	NA	NA	NA	NA	NA	NA	NA	NA	NA	NA	NA	NA	NA	NA	NA	NA	NA	NA
sf0029	sf0029_08	a	b	c	d	e	c	d	e	c	d	e	c	d	NA	NA	NA	NA	NA	NA	NA	NA	NA	NA	NA	NA	NA	NA	NA	NA	NA	NA	NA	NA	NA	NA	NA	NA	NA	NA	NA	NA	NA	NA	NA	NA	NA	NA	NA
sf0029	sf0029_09	a	b	c	d	e	c	d	e	c	d	e	c	d	e	c	d	NA	NA	NA	NA	NA	NA	NA	NA	NA	NA	NA	NA	NA	NA	NA	NA	NA	NA	NA	NA	NA	NA	NA	NA	NA	NA	NA	NA	NA	NA	NA	NA
sf0029	sf0029_10	a	b	c	d	e	c	d	e	c	d	e	c	d	NA	NA	NA	NA	NA	NA	NA	NA	NA	NA	NA	NA	NA	NA	NA	NA	NA	NA	NA	NA	NA	NA	NA	NA	NA	NA	NA	NA	NA	NA	NA	NA	NA	NA	NA
sf0029	sf0029_11	a	b	c	d	e	c	d	e	c	d	e	?	d	e	c	d	NA	NA	NA	NA	NA	NA	NA	NA	NA	NA	NA	NA	NA	NA	NA	NA	NA	NA	NA	NA	NA	NA	NA	NA	NA	NA	NA	NA	NA	NA	NA	NA
sf0029	sf0029_12	a	b	c	d	e	c	d	e	c	d	e	c	d	NA	NA	NA	NA	NA	NA	NA	NA	NA	NA	NA	NA	NA	NA	NA	NA	NA	NA	NA	NA	NA	NA	NA	NA	NA	NA	NA	NA	NA	NA	NA	NA	NA	NA	NA
sf0029	sf0029_13	a	b	c	d	e	c	d	e	c	d	e	c	d	e	c	d	NA	NA	NA	NA	NA	NA	NA	NA	NA	NA	NA	NA	NA	NA	NA	NA	NA	NA	NA	NA	NA	NA	NA	NA	NA	NA	NA	NA	NA	NA	NA	NA
sf0029	sf0029_14	a	b	c	d	e	c	d	e	c	d	e	c	d	e	c	d	e	c	d	NA	NA	NA	NA	NA	NA	NA	NA	NA	NA	NA	NA	NA	NA	NA	NA	NA	NA	NA	NA	NA	NA	NA	NA	NA	NA	NA	NA	NA
sf0029	sf0029_15	a	b	c	d	e	c	d	e	c	d	e	c	d	e	c	d	NA	NA	NA	NA	NA	NA	NA	NA	NA	NA	NA	NA	NA	NA	NA	NA	NA	NA	NA	NA	NA	NA	NA	NA	NA	NA	NA	NA	NA	NA	NA	NA
sf0029	sf0029_16	a	b	c	d	e	c	d	e	c	d	e	c	d	e	c	d	e	c	d	NA	NA	NA	NA	NA	NA	NA	NA	NA	NA	NA	NA	NA	NA	NA	NA	NA	NA	NA	NA	NA	NA	NA	NA	NA	NA	NA	NA	NA
sf0029	sf0029_17	a	b	c	d	e	c	d	e	c	d	e	c	d	e	c	d	e	c	d	e	c	d	NA	NA	NA	NA	NA	NA	NA	NA	NA	NA	NA	NA	NA	NA	NA	NA	NA	NA	NA	NA	NA	NA	NA	NA	NA	NA
sf0029	sf0029_18	a	b	c	d	e	c	d	e	c	d	e	c	d	e	c	d	NA	NA	NA	NA	NA	NA	NA	NA	NA	NA	NA	NA	NA	NA	NA	NA	NA	NA	NA	NA	NA	NA	NA	NA	NA	NA	NA	NA	NA	NA	NA	NA
sf0029	sf0029_19	a	b	c	d	e	c	d	e	c	d	NA	NA	NA	NA	NA	NA	NA	NA	NA	NA	NA	NA	NA	NA	NA	NA	NA	NA	NA	NA	NA	NA	NA	NA	NA	NA	NA	NA	NA	NA	NA	NA	NA	NA	NA	NA	NA	NA
sf0029	sf0029_20	a	b	c	d	e	c	d	e	c	d	NA	NA	NA	NA	NA	NA	NA	NA	NA	NA	NA	NA	NA	NA	NA	NA	NA	NA	NA	NA	NA	NA	NA	NA	NA	NA	NA	NA	NA	NA	NA	NA	NA	NA	NA	NA	NA	NA
sf0031	sf0031_01	a	b	c	d	e	c	d	b	NA	NA	NA	NA	NA	NA	NA	NA	NA	NA	NA	NA	NA	NA	NA	NA	NA	NA	NA	NA	NA	NA	NA	NA	NA	NA	NA	NA	NA	NA	NA	NA	NA	NA	NA	NA	NA	NA	NA	NA
sf0031	sf0031_02	a	b	c	d	e	c	d	b	c	NA	NA	NA	NA	NA	NA	NA	NA	NA	NA	NA	NA	NA	NA	NA	NA	NA	NA	NA	NA	NA	NA	NA	NA	NA	NA	NA	NA	NA	NA	NA	NA	NA	NA	NA	NA	NA	NA	NA
sf0031	sf0031_03	a	b	c	d	e	c	d	b	c	NA	NA	NA	NA	NA	NA	NA	NA	NA	NA	NA	NA	NA	NA	NA	NA	NA	NA	NA	NA	NA	NA	NA	NA	NA	NA	NA	NA	NA	NA	NA	NA	NA	NA	NA	NA	NA	NA	NA
sf0031	sf0031_04	a	b	c	d	e	c	d	b	NA	NA	NA	NA	NA	NA	NA	NA	NA	NA	NA	NA	NA	NA	NA	NA	NA	NA	NA	NA	NA	NA	NA	NA	NA	NA	NA	NA	NA	NA	NA	NA	NA	NA	NA	NA	NA	NA	NA	NA
sf0031	sf0031_05	a	b	c	d	e	c	d	b	c	NA	NA	NA	NA	NA	NA	NA	NA	NA	NA	NA	NA	NA	NA	NA	NA	NA	NA	NA	NA	NA	NA	NA	NA	NA	NA	NA	NA	NA	NA	NA	NA	NA	NA	NA	NA	NA	NA	NA
sf0031	sf0031_06	a	b	c	d	e	c	d	b	c	NA	NA	NA	NA	NA	NA	NA	NA	NA	NA	NA	NA	NA	NA	NA	NA	NA	NA	NA	NA	NA	NA	NA	NA	NA	NA	NA	NA	NA	NA	NA	NA	NA	NA	NA	NA	NA	NA	NA
sf0031	sf0031_07	a	b	c	d	e	c	d	b	c	NA	NA	NA	NA	NA	NA	NA	NA	NA	NA	NA	NA	NA	NA	NA	NA	NA	NA	NA	NA	NA	NA	NA	NA	NA	NA	NA	NA	NA	NA	NA	NA	NA	NA	NA	NA	NA	NA	NA
sf0031	sf0031_08	a	b	c	d	e	c	d	b	c	NA	NA	NA	NA	NA	NA	NA	NA	NA	NA	NA	NA	NA	NA	NA	NA	NA	NA	NA	NA	NA	NA	NA	NA	NA	NA	NA	NA	NA	NA	NA	NA	NA	NA	NA	NA	NA	NA	NA
sf0031	sf0031_09	a	b	c	d	e	c	d	b	c	NA	NA	NA	NA	NA	NA	NA	NA	NA	NA	NA	NA	NA	NA	NA	NA	NA	NA	NA	NA	NA	NA	NA	NA	NA	NA	NA	NA	NA	NA	NA	NA	NA	NA	NA	NA	NA	NA	NA
sf0031	sf0031_10	a	b	c	d	e	c	d	b	c	NA	NA	NA	NA	NA	NA	NA	NA	NA	NA	NA	NA	NA	NA	NA	NA	NA	NA	NA	NA	NA	NA	NA	NA	NA	NA	NA	NA	NA	NA	NA	NA	NA	NA	NA	NA	NA	NA	NA
sf0031	sf0031_11	a	b	c	d	e	c	d	b	c	NA	NA	NA	NA	NA	NA	NA	NA	NA	NA	NA	NA	NA	NA	NA	NA	NA	NA	NA	NA	NA	NA	NA	NA	NA	NA	NA	NA	NA	NA	NA	NA	NA	NA	NA	NA	NA	NA	NA
sf0031	sf0031_12	a	b	c	d	e	c	d	b	c	NA	NA	NA	NA	NA	NA	NA	NA	NA	NA	NA	NA	NA	NA	NA	NA	NA	NA	NA	NA	NA	NA	NA	NA	NA	NA	NA	NA	NA	NA	NA	NA	NA	NA	NA	NA	NA	NA	NA
sf0031	sf0031_13	a	b	c	d	e	c	d	b	c	NA	NA	NA	NA	NA	NA	NA	NA	NA	NA	NA	NA	NA	NA	NA	NA	NA	NA	NA	NA	NA	NA	NA	NA	NA	NA	NA	NA	NA	NA	NA	NA	NA	NA	NA	NA	NA	NA	NA
sf0031	sf0031_14	a	b	c	d	e	c	d	b	c	NA	NA	NA	NA	NA	NA	NA	NA	NA	NA	NA	NA	NA	NA	NA	NA	NA	NA	NA	NA	NA	NA	NA	NA	NA	NA	NA	NA	NA	NA	NA	NA	NA	NA	NA	NA	NA	NA	NA
sf0031	sf0031_15	a	b	c	d	e	c	d	b	NA	NA	NA	NA	NA	NA	NA	NA	NA	NA	NA	NA	NA	NA	NA	NA	NA	NA	NA	NA	NA	NA	NA	NA	NA	NA	NA	NA	NA	NA	NA	NA	NA	NA	NA	NA	NA	NA	NA	NA
sf0031	sf0031_16	a	b	c	d	e	c	d	b	c	NA	NA	NA	NA	NA	NA	NA	NA	NA	NA	NA	NA	NA	NA	NA	NA	NA	NA	NA	NA	NA	NA	NA	NA	NA	NA	NA	NA	NA	NA	NA	NA	NA	NA	NA	NA	NA	NA	NA
sf0031	sf0031_17	a	b	c	d	e	c	d	b	c	NA	NA	NA	NA	NA	NA	NA	NA	NA	NA	NA	NA	NA	NA	NA	NA	NA	NA	NA	NA	NA	NA	NA	NA	NA	NA	NA	NA	NA	NA	NA	NA	NA	NA	NA	NA	NA	NA	NA
sf0031	sf0031_18	a	b	c	d	e	c	d	b	c	NA	NA	NA	NA	NA	NA	NA	NA	NA	NA	NA	NA	NA	NA	NA	NA	NA	NA	NA	NA	NA	NA	NA	NA	NA	NA	NA	NA	NA	NA	NA	NA	NA	NA	NA	NA	NA	NA	NA
sf0031	sf0031_19	a	b	c	d	e	c	d	b	c	NA	NA	NA	NA	NA	NA	NA	NA	NA	NA	NA	NA	NA	NA	NA	NA	NA	NA	NA	NA	NA	NA	NA	NA	NA	NA	NA	NA	NA	NA	NA	NA	NA	NA	NA	NA	NA	NA	NA
sf0031	sf0031_20	a	b	c	d	e	c	d	b	c	NA	NA	NA	NA	NA	NA	NA	NA	NA	NA	NA	NA	NA	NA	NA	NA	NA	NA	NA	NA	NA	NA	NA	NA	NA	NA	NA	NA	NA	NA	NA	NA	NA	NA	NA	NA	NA	NA	NA
sf0032	sf0032_01	a	b	c	d	c	d	c	d	c	NA	NA	NA	NA	NA	NA	NA	NA	NA	NA	NA	NA	NA	NA	NA	NA	NA	NA	NA	NA	NA	NA	NA	NA	NA	NA	NA	NA	NA	NA	NA	NA	NA	NA	NA	NA	NA	NA	NA
sf0032	sf0032_02	a	b	c	d	c	d	c	d	c	NA	NA	NA	NA	NA	NA	NA	NA	NA	NA	NA	NA	NA	NA	NA	NA	NA	NA	NA	NA	NA	NA	NA	NA	NA	NA	NA	NA	NA	NA	NA	NA	NA	NA	NA	NA	NA	NA	NA
sf0032	sf0032_03	a	b	c	d	c	d	c	d	c	NA	NA	NA	NA	NA	NA	NA	NA	NA	NA	NA	NA	NA	NA	NA	NA	NA	NA	NA	NA	NA	NA	NA	NA	NA	NA	NA	NA	NA	NA	NA	NA	NA	NA	NA	NA	NA	NA	NA
sf0032	sf0032_04	a	b	c	d	c	d	c	NA	NA	NA	NA	NA	NA	NA	NA	NA	NA	NA	NA	NA	NA	NA	NA	NA	NA	NA	NA	NA	NA	NA	NA	NA	NA	NA	NA	NA	NA	NA	NA	NA	NA	NA	NA	NA	NA	NA	NA	NA
sf0032	sf0032_05	a	b	c	d	c	d	c	NA	NA	NA	NA	NA	NA	NA	NA	NA	NA	NA	NA	NA	NA	NA	NA	NA	NA	NA	NA	NA	NA	NA	NA	NA	NA	NA	NA	NA	NA	NA	NA	NA	NA	NA	NA	NA	NA	NA	NA	NA
sf0032	sf0032_06	a	b	c	d	c	d	c	d	c	NA	NA	NA	NA	NA	NA	NA	NA	NA	NA	NA	NA	NA	NA	NA	NA	NA	NA	NA	NA	NA	NA	NA	NA	NA	NA	NA	NA	NA	NA	NA	NA	NA	NA	NA	NA	NA	NA	NA
sf0032	sf0032_07	a	b	c	d	c	d	c	NA	NA	NA	NA	NA	NA	NA	NA	NA	NA	NA	NA	NA	NA	NA	NA	NA	NA	NA	NA	NA	NA	NA	NA	NA	NA	NA	NA	NA	NA	NA	NA	NA	NA	NA	NA	NA	NA	NA	NA	NA
sf0032	sf0032_08	a	b	c	d	c	d	c	d	c	NA	NA	NA	NA	NA	NA	NA	NA	NA	NA	NA	NA	NA	NA	NA	NA	NA	NA	NA	NA	NA	NA	NA	NA	NA	NA	NA	NA	NA	NA	NA	NA	NA	NA	NA	NA	NA	NA	NA
sf0032	sf0032_09	a	b	c	d	c	d	c	NA	NA	NA	NA	NA	NA	NA	NA	NA	NA	NA	NA	NA	NA	NA	NA	NA	NA	NA	NA	NA	NA	NA	NA	NA	NA	NA	NA	NA	NA	NA	NA	NA	NA	NA	NA	NA	NA	NA	NA	NA
sf0032	sf0032_10	a	b	c	d	c	d	c	d	c	NA	NA	NA	NA	NA	NA	NA	NA	NA	NA	NA	NA	NA	NA	NA	NA	NA	NA	NA	NA	NA	NA	NA	NA	NA	NA	NA	NA	NA	NA	NA	NA	NA	NA	NA	NA	NA	NA	NA
sf0032	sf0032_11	a	b	c	d	c	d	c	d	c	d	c	NA	NA	NA	NA	NA	NA	NA	NA	NA	NA	NA	NA	NA	NA	NA	NA	NA	NA	NA	NA	NA	NA	NA	NA	NA	NA	NA	NA	NA	NA	NA	NA	NA	NA	NA	NA	NA
sf0032	sf0032_12	a	b	c	d	c	d	c	d	c	d	c	NA	NA	NA	NA	NA	NA	NA	NA	NA	NA	NA	NA	NA	NA	NA	NA	NA	NA	NA	NA	NA	NA	NA	NA	NA	NA	NA	NA	NA	NA	NA	NA	NA	NA	NA	NA	NA
sf0032	sf0032_13	a	b	c	d	c	d	c	d	c	NA	NA	NA	NA	NA	NA	NA	NA	NA	NA	NA	NA	NA	NA	NA	NA	NA	NA	NA	NA	NA	NA	NA	NA	NA	NA	NA	NA	NA	NA	NA	NA	NA	NA	NA	NA	NA	NA	NA
sf0032	sf0032_14	a	b	c	d	c	d	c	d	c	NA	NA	NA	NA	NA	NA	NA	NA	NA	NA	NA	NA	NA	NA	NA	NA	NA	NA	NA	NA	NA	NA	NA	NA	NA	NA	NA	NA	NA	NA	NA	NA	NA	NA	NA	NA	NA	NA	NA
sf0032	sf0032_15	a	b	c	d	c	d	c	d	c	NA	NA	NA	NA	NA	NA	NA	NA	NA	NA	NA	NA	NA	NA	NA	NA	NA	NA	NA	NA	NA	NA	NA	NA	NA	NA	NA	NA	NA	NA	NA	NA	NA	NA	NA	NA	NA	NA	NA
sf0032	sf0032_16	a	b	c	d	c	d	c	d	c	d	c	NA	NA	NA	NA	NA	NA	NA	NA	NA	NA	NA	NA	NA	NA	NA	NA	NA	NA	NA	NA	NA	NA	NA	NA	NA	NA	NA	NA	NA	NA	NA	NA	NA	NA	NA	NA	NA
sf0032	sf0032_17	a	b	c	d	c	d	c	d	c	NA	NA	NA	NA	NA	NA	NA	NA	NA	NA	NA	NA	NA	NA	NA	NA	NA	NA	NA	NA	NA	NA	NA	NA	NA	NA	NA	NA	NA	NA	NA	NA	NA	NA	NA	NA	NA	NA	NA
sf0032	sf0032_18	a	b	c	d	c	d	c	d	c	d	c	d	c	NA	NA	NA	NA	NA	NA	NA	NA	NA	NA	NA	NA	NA	NA	NA	NA	NA	NA	NA	NA	NA	NA	NA	NA	NA	NA	NA	NA	NA	NA	NA	NA	NA	NA	NA
sf0032	sf0032_19	a	b	c	d	c	d	c	d	c	NA	NA	NA	NA	NA	NA	NA	NA	NA	NA	NA	NA	NA	NA	NA	NA	NA	NA	NA	NA	NA	NA	NA	NA	NA	NA	NA	NA	NA	NA	NA	NA	NA	NA	NA	NA	NA	NA	NA
sf0032	sf0032_20	a	b	c	d	c	d	c	d	c	d	c	NA	NA	NA	NA	NA	NA	NA	NA	NA	NA	NA	NA	NA	NA	NA	NA	NA	NA	NA	NA	NA	NA	NA	NA	NA	NA	NA	NA	NA	NA	NA	NA	NA	NA	NA	NA	NA
sf0034	sf0034_01	a	b	c	d	c	e	d	c	e	NA	NA	NA	NA	NA	NA	NA	NA	NA	NA	NA	NA	NA	NA	NA	NA	NA	NA	NA	NA	NA	NA	NA	NA	NA	NA	NA	NA	NA	NA	NA	NA	NA	NA	NA	NA	NA	NA	NA
sf0034	sf0034_02	a	b	c	d	c	e	d	c	e	NA	NA	NA	NA	NA	NA	NA	NA	NA	NA	NA	NA	NA	NA	NA	NA	NA	NA	NA	NA	NA	NA	NA	NA	NA	NA	NA	NA	NA	NA	NA	NA	NA	NA	NA	NA	NA	NA	NA
sf0034	sf0034_03	a	b	c	d	c	e	d	c	NA	NA	NA	NA	NA	NA	NA	NA	NA	NA	NA	NA	NA	NA	NA	NA	NA	NA	NA	NA	NA	NA	NA	NA	NA	NA	NA	NA	NA	NA	NA	NA	NA	NA	NA	NA	NA	NA	NA	NA
sf0034	sf0034_04	a	b	c	d	c	e	d	c	e	d	NA	NA	NA	NA	NA	NA	NA	NA	NA	NA	NA	NA	NA	NA	NA	NA	NA	NA	NA	NA	NA	NA	NA	NA	NA	NA	NA	NA	NA	NA	NA	NA	NA	NA	NA	NA	NA	NA
sf0034	sf0034_05	a	b	c	d	c	e	d	c	e	NA	NA	NA	NA	NA	NA	NA	NA	NA	NA	NA	NA	NA	NA	NA	NA	NA	NA	NA	NA	NA	NA	NA	NA	NA	NA	NA	NA	NA	NA	NA	NA	NA	NA	NA	NA	NA	NA	NA
sf0034	sf0034_06	a	b	c	e	d	c	e	d	NA	NA	NA	NA	NA	NA	NA	NA	NA	NA	NA	NA	NA	NA	NA	NA	NA	NA	NA	NA	NA	NA	NA	NA	NA	NA	NA	NA	NA	NA	NA	NA	NA	NA	NA	NA	NA	NA	NA	NA
sf0034	sf0034_07	a	b	c	d	c	e	d	c	NA	NA	NA	NA	NA	NA	NA	NA	NA	NA	NA	NA	NA	NA	NA	NA	NA	NA	NA	NA	NA	NA	NA	NA	NA	NA	NA	NA	NA	NA	NA	NA	NA	NA	NA	NA	NA	NA	NA	NA
sf0034	sf0034_08	a	b	c	d	c	e	d	c	e	NA	NA	NA	NA	NA	NA	NA	NA	NA	NA	NA	NA	NA	NA	NA	NA	NA	NA	NA	NA	NA	NA	NA	NA	NA	NA	NA	NA	NA	NA	NA	NA	NA	NA	NA	NA	NA	NA	NA
sf0034	sf0034_09	a	b	c	d	c	e	d	c	e	d	NA	NA	NA	NA	NA	NA	NA	NA	NA	NA	NA	NA	NA	NA	NA	NA	NA	NA	NA	NA	NA	NA	NA	NA	NA	NA	NA	NA	NA	NA	NA	NA	NA	NA	NA	NA	NA	NA
sf0034	sf0034_10	a	b	c	d	c	e	d	c	e	d	NA	NA	NA	NA	NA	NA	NA	NA	NA	NA	NA	NA	NA	NA	NA	NA	NA	NA	NA	NA	NA	NA	NA	NA	NA	NA	NA	NA	NA	NA	NA	NA	NA	NA	NA	NA	NA	NA
sf0034	sf0034_11	a	b	c	d	c	e	d	c	e	d	NA	NA	NA	NA	NA	NA	NA	NA	NA	NA	NA	NA	NA	NA	NA	NA	NA	NA	NA	NA	NA	NA	NA	NA	NA	NA	NA	NA	NA	NA	NA	NA	NA	NA	NA	NA	NA	NA
sf0034	sf0034_12	a	b	c	d	c	e	d	c	e	d	NA	NA	NA	NA	NA	NA	NA	NA	NA	NA	NA	NA	NA	NA	NA	NA	NA	NA	NA	NA	NA	NA	NA	NA	NA	NA	NA	NA	NA	NA	NA	NA	NA	NA	NA	NA	NA	NA
sf0034	sf0034_13	a	b	c	d	c	e	d	c	e	d	NA	NA	NA	NA	NA	NA	NA	NA	NA	NA	NA	NA	NA	NA	NA	NA	NA	NA	NA	NA	NA	NA	NA	NA	NA	NA	NA	NA	NA	NA	NA	NA	NA	NA	NA	NA	NA	NA
sf0034	sf0034_14	a	b	c	d	c	e	d	c	e	d	NA	NA	NA	NA	NA	NA	NA	NA	NA	NA	NA	NA	NA	NA	NA	NA	NA	NA	NA	NA	NA	NA	NA	NA	NA	NA	NA	NA	NA	NA	NA	NA	NA	NA	NA	NA	NA	NA
sf0034	sf0034_15	a	b	c	d	c	e	d	c	e	d	NA	NA	NA	NA	NA	NA	NA	NA	NA	NA	NA	NA	NA	NA	NA	NA	NA	NA	NA	NA	NA	NA	NA	NA	NA	NA	NA	NA	NA	NA	NA	NA	NA	NA	NA	NA	NA	NA
sf0034	sf0034_16	a	b	c	d	c	e	d	c	e	NA	NA	NA	NA	NA	NA	NA	NA	NA	NA	NA	NA	NA	NA	NA	NA	NA	NA	NA	NA	NA	NA	NA	NA	NA	NA	NA	NA	NA	NA	NA	NA	NA	NA	NA	NA	NA	NA	NA
sf0034	sf0034_17	a	b	c	d	c	e	d	c	e	d	NA	NA	NA	NA	NA	NA	NA	NA	NA	NA	NA	NA	NA	NA	NA	NA	NA	NA	NA	NA	NA	NA	NA	NA	NA	NA	NA	NA	NA	NA	NA	NA	NA	NA	NA	NA	NA	NA
sf0034	sf0034_18	a	b	c	d	c	e	d	c	d	NA	NA	NA	NA	NA	NA	NA	NA	NA	NA	NA	NA	NA	NA	NA	NA	NA	NA	NA	NA	NA	NA	NA	NA	NA	NA	NA	NA	NA	NA	NA	NA	NA	NA	NA	NA	NA	NA	NA
sf0034	sf0034_19	a	b	c	e	d	c	e	d	c	e	NA	NA	NA	NA	NA	NA	NA	NA	NA	NA	NA	NA	NA	NA	NA	NA	NA	NA	NA	NA	NA	NA	NA	NA	NA	NA	NA	NA	NA	NA	NA	NA	NA	NA	NA	NA	NA	NA
sf0034	sf0034_20	a	b	c	d	c	e	d	c	e	d	NA	NA	NA	NA	NA	NA	NA	NA	NA	NA	NA	NA	NA	NA	NA	NA	NA	NA	NA	NA	NA	NA	NA	NA	NA	NA	NA	NA	NA	NA	NA	NA	NA	NA	NA	NA	NA	NA
sf0037	sf0037_01	a	d	c	d	e	f	d	g	d	e	f	d	e	f	NA	NA	NA	NA	NA	NA	NA	NA	NA	NA	NA	NA	NA	NA	NA	NA	NA	NA	NA	NA	NA	NA	NA	NA	NA	NA	NA	NA	NA	NA	NA	NA	NA	NA
sf0037	sf0037_02	b	d	c	d	e	f	d	g	h	i	NA	NA	NA	NA	NA	NA	NA	NA	NA	NA	NA	NA	NA	NA	NA	NA	NA	NA	NA	NA	NA	NA	NA	NA	NA	NA	NA	NA	NA	NA	NA	NA	NA	NA	NA	NA	NA	NA
sf0037	sf0037_03	b	d	c	d	e	f	d	g	d	e	f	NA	NA	NA	NA	NA	NA	NA	NA	NA	NA	NA	NA	NA	NA	NA	NA	NA	NA	NA	NA	NA	NA	NA	NA	NA	NA	NA	NA	NA	NA	NA	NA	NA	NA	NA	NA	NA
sf0037	sf0037_04	b	d	e	f	d	e	d	e	f	NA	NA	NA	NA	NA	NA	NA	NA	NA	NA	NA	NA	NA	NA	NA	NA	NA	NA	NA	NA	NA	NA	NA	NA	NA	NA	NA	NA	NA	NA	NA	NA	NA	NA	NA	NA	NA	NA	NA
sf0037	sf0037_05	b	d	e	f	d	e	f	d	e	f	NA	NA	NA	NA	NA	NA	NA	NA	NA	NA	NA	NA	NA	NA	NA	NA	NA	NA	NA	NA	NA	NA	NA	NA	NA	NA	NA	NA	NA	NA	NA	NA	NA	NA	NA	NA	NA	NA
sf0037	sf0037_06	b	d	c	d	e	f	b	g	h	i	d	e	f	NA	NA	NA	NA	NA	NA	NA	NA	NA	NA	NA	NA	NA	NA	NA	NA	NA	NA	NA	NA	NA	NA	NA	NA	NA	NA	NA	NA	NA	NA	NA	NA	NA	NA	NA
sf0037	sf0037_07	b	d	c	d	e	f	d	g	h	i	NA	NA	NA	NA	NA	NA	NA	NA	NA	NA	NA	NA	NA	NA	NA	NA	NA	NA	NA	NA	NA	NA	NA	NA	NA	NA	NA	NA	NA	NA	NA	NA	NA	NA	NA	NA	NA	NA
sf0037	sf0037_08	b	d	c	d	e	f	d	g	e	NA	NA	NA	NA	NA	NA	NA	NA	NA	NA	NA	NA	NA	NA	NA	NA	NA	NA	NA	NA	NA	NA	NA	NA	NA	NA	NA	NA	NA	NA	NA	NA	NA	NA	NA	NA	NA	NA	NA
sf0037	sf0037_09	b	d	c	d	e	f	d	g	h	i	NA	NA	NA	NA	NA	NA	NA	NA	NA	NA	NA	NA	NA	NA	NA	NA	NA	NA	NA	NA	NA	NA	NA	NA	NA	NA	NA	NA	NA	NA	NA	NA	NA	NA	NA	NA	NA	NA
sf0037	sf0037_10	b	d	c	d	e	f	d	g	d	e	NA	NA	NA	NA	NA	NA	NA	NA	NA	NA	NA	NA	NA	NA	NA	NA	NA	NA	NA	NA	NA	NA	NA	NA	NA	NA	NA	NA	NA	NA	NA	NA	NA	NA	NA	NA	NA	NA
sf0037	sf0037_11	a	d	c	d	e	f	d	g	h	i	NA	NA	NA	NA	NA	NA	NA	NA	NA	NA	NA	NA	NA	NA	NA	NA	NA	NA	NA	NA	NA	NA	NA	NA	NA	NA	NA	NA	NA	NA	NA	NA	NA	NA	NA	NA	NA	NA
sf0037	sf0037_12	b	d	c	d	e	f	d	g	h	i	NA	NA	NA	NA	NA	NA	NA	NA	NA	NA	NA	NA	NA	NA	NA	NA	NA	NA	NA	NA	NA	NA	NA	NA	NA	NA	NA	NA	NA	NA	NA	NA	NA	NA	NA	NA	NA	NA
sf0037	sf0037_13	b	d	c	d	e	f	d	g	d	e	f	d	e	NA	NA	NA	NA	NA	NA	NA	NA	NA	NA	NA	NA	NA	NA	NA	NA	NA	NA	NA	NA	NA	NA	NA	NA	NA	NA	NA	NA	NA	NA	NA	NA	NA	NA	NA
sf0037	sf0037_14	a	f	d	c	d	e	f	d	g	d	g	NA	NA	NA	NA	NA	NA	NA	NA	NA	NA	NA	NA	NA	NA	NA	NA	NA	NA	NA	NA	NA	NA	NA	NA	NA	NA	NA	NA	NA	NA	NA	NA	NA	NA	NA	NA	NA
sf0037	sf0037_15	a	d	c	d	e	f	d	g	h	i	NA	NA	NA	NA	NA	NA	NA	NA	NA	NA	NA	NA	NA	NA	NA	NA	NA	NA	NA	NA	NA	NA	NA	NA	NA	NA	NA	NA	NA	NA	NA	NA	NA	NA	NA	NA	NA	NA
sf0037	sf0037_16	a	d	c	d	e	f	d	g	d	e	f	NA	NA	NA	NA	NA	NA	NA	NA	NA	NA	NA	NA	NA	NA	NA	NA	NA	NA	NA	NA	NA	NA	NA	NA	NA	NA	NA	NA	NA	NA	NA	NA	NA	NA	NA	NA	NA
sf0037	sf0037_17	a	f	d	c	d	e	f	d	g	h	i	NA	NA	NA	NA	NA	NA	NA	NA	NA	NA	NA	NA	NA	NA	NA	NA	NA	NA	NA	NA	NA	NA	NA	NA	NA	NA	NA	NA	NA	NA	NA	NA	NA	NA	NA	NA	NA
sf0037	sf0037_18	a	d	c	d	e	f	d	g	d	e	f	NA	NA	NA	NA	NA	NA	NA	NA	NA	NA	NA	NA	NA	NA	NA	NA	NA	NA	NA	NA	NA	NA	NA	NA	NA	NA	NA	NA	NA	NA	NA	NA	NA	NA	NA	NA	NA
sf0037	sf0037_19	a	d	c	d	e	f	d	g	h	i	NA	NA	NA	NA	NA	NA	NA	NA	NA	NA	NA	NA	NA	NA	NA	NA	NA	NA	NA	NA	NA	NA	NA	NA	NA	NA	NA	NA	NA	NA	NA	NA	NA	NA	NA	NA	NA	NA
sf0037	sf0037_20	b	d	c	d	e	f	d	g	h	i	NA	NA	NA	NA	NA	NA	NA	NA	NA	NA	NA	NA	NA	NA	NA	NA	NA	NA	NA	NA	NA	NA	NA	NA	NA	NA	NA	NA	NA	NA	NA	NA	NA	NA	NA	NA	NA	NA
sf0042	sf0042_01	a	b	c	d	d	d	d	d	d	d	l	g	h	i	j	l	m	g	h	n	o	h	i	j	l	g	NA	NA	NA	NA	NA	NA	NA	NA	NA	NA	NA	NA	NA	NA	NA	NA	NA	NA	NA	NA	NA	NA
sf0042	sf0042_02	a	b	c	d	d	d	d	d	d	e	g	h	i	j	l	m	g	h	n	o	h	i	j	l	g	n	NA	NA	NA	NA	NA	NA	NA	NA	NA	NA	NA	NA	NA	NA	NA	NA	NA	NA	NA	NA	NA	NA
sf0042	sf0042_03	a	b	c	d	d	d	d	d	d	d	l	m	g	h	i	j	l	m	g	h	n	o	h	i	j	l	m	g	h	n	o	i	NA	NA	NA	NA	NA	NA	NA	NA	NA	NA	NA	NA	NA	NA	NA	NA
sf0042	sf0042_04	a	b	c	d	d	d	d	d	d	l	m	g	i	j	l	m	g	n	o	i	j	l	m	g	h	n	o	h	i	j	NA	NA	NA	NA	NA	NA	NA	NA	NA	NA	NA	NA	NA	NA	NA	NA	NA	NA
sf0042	sf0042_05	a	b	c	d	d	d	d	d	d	l	m	g	h	i	j	l	m	g	h	n	o	h	i	j	l	m	g	h	n	o	i	j	l	NA	NA	NA	NA	NA	NA	NA	NA	NA	NA	NA	NA	NA	NA	NA
sf0042	sf0042_06	a	b	c	d	d	d	d	d	d	e	m	g	h	i	j	l	g	h	n	o	h	i	j	l	m	g	h	n	o	h	i	j	l	NA	NA	NA	NA	NA	NA	NA	NA	NA	NA	NA	NA	NA	NA	NA
sf0042	sf0042_07	a	b	c	d	d	d	d	d	d	l	g	h	i	j	l	g	h	n	o	h	i	j	l	m	g	h	n	NA	NA	NA	NA	NA	NA	NA	NA	NA	NA	NA	NA	NA	NA	NA	NA	NA	NA	NA	NA	NA
sf0042	sf0042_08	a	b	c	d	d	d	d	d	d	l	g	h	i	j	l	g	h	n	o	i	j	l	g	h	n	o	NA	NA	NA	NA	NA	NA	NA	NA	NA	NA	NA	NA	NA	NA	NA	NA	NA	NA	NA	NA	NA	NA
sf0042	sf0042_09	a	b	c	d	d	d	d	d	d	d	l	m	g	h	i	j	l	m	g	n	o	h	i	j	l	g	h	n	o	h	i	NA	NA	NA	NA	NA	NA	NA	NA	NA	NA	NA	NA	NA	NA	NA	NA	NA
sf0042	sf0042_10	a	b	c	d	d	d	d	d	d	l	m	g	h	i	j	l	m	g	h	n	o	i	j	l	m	g	n	o	h	i	NA	NA	NA	NA	NA	NA	NA	NA	NA	NA	NA	NA	NA	NA	NA	NA	NA	NA
sf0042	sf0042_11	a	b	c	d	d	d	d	d	d	e	g	h	i	j	l	g	h	n	o	h	i	j	l	g	h	n	o	i	j	l	NA	NA	NA	NA	NA	NA	NA	NA	NA	NA	NA	NA	NA	NA	NA	NA	NA	NA
sf0042	sf0042_12	a	b	c	d	d	d	d	d	d	l	m	g	h	i	j	l	g	h	n	o	h	i	j	l	m	g	h	n	o	h	i	NA	NA	NA	NA	NA	NA	NA	NA	NA	NA	NA	NA	NA	NA	NA	NA	NA
sf0042	sf0042_13	a	b	c	d	d	d	d	d	d	e	m	g	h	i	j	l	m	g	h	n	o	i	j	l	g	h	n	o	NA	NA	NA	NA	NA	NA	NA	NA	NA	NA	NA	NA	NA	NA	NA	NA	NA	NA	NA	NA
sf0042	sf0042_14	a	b	c	d	d	d	d	d	l	g	h	i	j	l	g	n	o	i	j	l	m	g	h	n	o	NA	NA	NA	NA	NA	NA	NA	NA	NA	NA	NA	NA	NA	NA	NA	NA	NA	NA	NA	NA	NA	NA	NA
sf0042	sf0042_15	a	b	c	d	d	d	d	d	d	l	g	i	j	l	m	g	h	n	o	h	i	j	l	m	g	h	n	o	i	j	NA	NA	NA	NA	NA	NA	NA	NA	NA	NA	NA	NA	NA	NA	NA	NA	NA	NA
sf0042	sf0042_16	a	b	c	d	d	d	d	d	d	l	m	g	h	i	j	l	m	g	h	n	o	h	i	j	l	g	h	n	o	NA	NA	NA	NA	NA	NA	NA	NA	NA	NA	NA	NA	NA	NA	NA	NA	NA	NA	NA
sf0042	sf0042_17	a	b	c	d	d	d	d	d	d	d	l	m	g	i	j	l	m	g	h	n	o	i	j	l	m	g	h	n	o	NA	NA	NA	NA	NA	NA	NA	NA	NA	NA	NA	NA	NA	NA	NA	NA	NA	NA	NA
sf0042	sf0042_18	a	b	c	d	d	d	d	d	d	l	m	g	h	i	j	l	g	h	n	o	i	j	l	g	h	n	o	h	i	j	NA	NA	NA	NA	NA	NA	NA	NA	NA	NA	NA	NA	NA	NA	NA	NA	NA	NA
sf0042	sf0042_19	a	b	c	d	d	d	d	d	d	l	g	h	i	j	l	m	g	h	n	o	h	i	j	l	g	h	n	o	i	j	l	NA	NA	NA	NA	NA	NA	NA	NA	NA	NA	NA	NA	NA	NA	NA	NA	NA
sf0042	sf0042_20	a	b	c	d	d	d	d	d	d	e	m	g	h	i	j	l	g	h	n	o	h	i	j	l	m	g	h	n	o	h	i	j	l	NA	NA	NA	NA	NA	NA	NA	NA	NA	NA	NA	NA	NA	NA	NA
sf0043	sf0043_01	a	b	c	d	e	b	f	g	h	e	b	i	NA	NA	NA	NA	NA	NA	NA	NA	NA	NA	NA	NA	NA	NA	NA	NA	NA	NA	NA	NA	NA	NA	NA	NA	NA	NA	NA	NA	NA	NA	NA	NA	NA	NA	NA	NA
sf0043	sf0043_02	a	b	i	e	b	f	g	h	e	b	i	NA	NA	NA	NA	NA	NA	NA	NA	NA	NA	NA	NA	NA	NA	NA	NA	NA	NA	NA	NA	NA	NA	NA	NA	NA	NA	NA	NA	NA	NA	NA	NA	NA	NA	NA	NA	NA
sf0043	sf0043_03	a	b	i	d	e	b	f	g	h	e	b	i	NA	NA	NA	NA	NA	NA	NA	NA	NA	NA	NA	NA	NA	NA	NA	NA	NA	NA	NA	NA	NA	NA	NA	NA	NA	NA	NA	NA	NA	NA	NA	NA	NA	NA	NA	NA
sf0043	sf0043_04	a	i	d	e	b	f	g	h	e	b	i	NA	NA	NA	NA	NA	NA	NA	NA	NA	NA	NA	NA	NA	NA	NA	NA	NA	NA	NA	NA	NA	NA	NA	NA	NA	NA	NA	NA	NA	NA	NA	NA	NA	NA	NA	NA	NA
sf0043	sf0043_05	a	b	c	d	e	b	f	g	h	e	b	i	NA	NA	NA	NA	NA	NA	NA	NA	NA	NA	NA	NA	NA	NA	NA	NA	NA	NA	NA	NA	NA	NA	NA	NA	NA	NA	NA	NA	NA	NA	NA	NA	NA	NA	NA	NA
sf0043	sf0043_06	a	b	i	e	b	f	g	h	e	b	i	NA	NA	NA	NA	NA	NA	NA	NA	NA	NA	NA	NA	NA	NA	NA	NA	NA	NA	NA	NA	NA	NA	NA	NA	NA	NA	NA	NA	NA	NA	NA	NA	NA	NA	NA	NA	NA
sf0043	sf0043_07	a	b	c	e	b	f	g	h	e	b	i	NA	NA	NA	NA	NA	NA	NA	NA	NA	NA	NA	NA	NA	NA	NA	NA	NA	NA	NA	NA	NA	NA	NA	NA	NA	NA	NA	NA	NA	NA	NA	NA	NA	NA	NA	NA	NA
sf0043	sf0043_08	a	b	c	e	b	f	g	h	e	b	i	e	NA	NA	NA	NA	NA	NA	NA	NA	NA	NA	NA	NA	NA	NA	NA	NA	NA	NA	NA	NA	NA	NA	NA	NA	NA	NA	NA	NA	NA	NA	NA	NA	NA	NA	NA	NA
sf0043	sf0043_09	a	b	c	d	e	b	f	g	h	e	b	i	e	NA	NA	NA	NA	NA	NA	NA	NA	NA	NA	NA	NA	NA	NA	NA	NA	NA	NA	NA	NA	NA	NA	NA	NA	NA	NA	NA	NA	NA	NA	NA	NA	NA	NA	NA
sf0043	sf0043_10	a	b	c	e	b	f	g	h	e	b	i	d	e	b	f	g	h	e	NA	NA	NA	NA	NA	NA	NA	NA	NA	NA	NA	NA	NA	NA	NA	NA	NA	NA	NA	NA	NA	NA	NA	NA	NA	NA	NA	NA	NA	NA
sf0043	sf0043_11	a	b	c	e	b	f	g	h	e	b	i	e	NA	NA	NA	NA	NA	NA	NA	NA	NA	NA	NA	NA	NA	NA	NA	NA	NA	NA	NA	NA	NA	NA	NA	NA	NA	NA	NA	NA	NA	NA	NA	NA	NA	NA	NA	NA
sf0043	sf0043_12	a	b	i	e	b	f	g	h	e	b	i	e	NA	NA	NA	NA	NA	NA	NA	NA	NA	NA	NA	NA	NA	NA	NA	NA	NA	NA	NA	NA	NA	NA	NA	NA	NA	NA	NA	NA	NA	NA	NA	NA	NA	NA	NA	NA
sf0043	sf0043_13	a	b	i	d	e	b	f	g	h	e	b	i	e	b	f	g	h	e	b	i	NA	NA	NA	NA	NA	NA	NA	NA	NA	NA	NA	NA	NA	NA	NA	NA	NA	NA	NA	NA	NA	NA	NA	NA	NA	NA	NA	NA
sf0043	sf0043_14	a	b	c	e	b	f	g	h	e	b	i	e	NA	NA	NA	NA	NA	NA	NA	NA	NA	NA	NA	NA	NA	NA	NA	NA	NA	NA	NA	NA	NA	NA	NA	NA	NA	NA	NA	NA	NA	NA	NA	NA	NA	NA	NA	NA
sf0043	sf0043_15	a	b	c	e	b	f	g	h	e	b	i	d	e	NA	NA	NA	NA	NA	NA	NA	NA	NA	NA	NA	NA	NA	NA	NA	NA	NA	NA	NA	NA	NA	NA	NA	NA	NA	NA	NA	NA	NA	NA	NA	NA	NA	NA	NA
sf0043	sf0043_16	a	b	c	e	b	f	g	h	e	b	i	e	b	f	g	h	e	b	i	NA	NA	NA	NA	NA	NA	NA	NA	NA	NA	NA	NA	NA	NA	NA	NA	NA	NA	NA	NA	NA	NA	NA	NA	NA	NA	NA	NA	NA
sf0043	sf0043_17	a	b	c	e	b	f	g	h	e	b	i	e	b	f	g	h	e	b	i	NA	NA	NA	NA	NA	NA	NA	NA	NA	NA	NA	NA	NA	NA	NA	NA	NA	NA	NA	NA	NA	NA	NA	NA	NA	NA	NA	NA	NA
sf0043	sf0043_18	a	b	c	e	d	f	g	h	e	b	i	e	b	f	g	h	e	b	i	NA	NA	NA	NA	NA	NA	NA	NA	NA	NA	NA	NA	NA	NA	NA	NA	NA	NA	NA	NA	NA	NA	NA	NA	NA	NA	NA	NA	NA
sf0043	sf0043_19	a	b	i	e	b	f	g	h	e	b	i	d	e	NA	NA	NA	NA	NA	NA	NA	NA	NA	NA	NA	NA	NA	NA	NA	NA	NA	NA	NA	NA	NA	NA	NA	NA	NA	NA	NA	NA	NA	NA	NA	NA	NA	NA	NA
sf0043	sf0043_20	a	b	c	d	e	b	f	g	h	e	b	i	e	NA	NA	NA	NA	NA	NA	NA	NA	NA	NA	NA	NA	NA	NA	NA	NA	NA	NA	NA	NA	NA	NA	NA	NA	NA	NA	NA	NA	NA	NA	NA	NA	NA	NA	NA
sf0044	sf0044_01	a	b	c	d	e	d	f	d	f	d	f	d	f	d	f	d	f	NA	NA	NA	NA	NA	NA	NA	NA	NA	NA	NA	NA	NA	NA	NA	NA	NA	NA	NA	NA	NA	NA	NA	NA	NA	NA	NA	NA	NA	NA	NA
sf0044	sf0044_02	a	b	c	d	e	d	f	d	f	d	f	d	f	d	f	NA	NA	NA	NA	NA	NA	NA	NA	NA	NA	NA	NA	NA	NA	NA	NA	NA	NA	NA	NA	NA	NA	NA	NA	NA	NA	NA	NA	NA	NA	NA	NA	NA
sf0044	sf0044_03	a	b	c	d	e	d	f	d	f	d	f	d	f	d	f	NA	NA	NA	NA	NA	NA	NA	NA	NA	NA	NA	NA	NA	NA	NA	NA	NA	NA	NA	NA	NA	NA	NA	NA	NA	NA	NA	NA	NA	NA	NA	NA	NA
sf0044	sf0044_04	a	b	c	d	e	d	f	d	f	d	f	d	f	g	NA	NA	NA	NA	NA	NA	NA	NA	NA	NA	NA	NA	NA	NA	NA	NA	NA	NA	NA	NA	NA	NA	NA	NA	NA	NA	NA	NA	NA	NA	NA	NA	NA	NA
sf0044	sf0044_05	a	b	c	d	e	d	f	d	f	d	f	d	f	d	f	d	NA	NA	NA	NA	NA	NA	NA	NA	NA	NA	NA	NA	NA	NA	NA	NA	NA	NA	NA	NA	NA	NA	NA	NA	NA	NA	NA	NA	NA	NA	NA	NA
sf0044	sf0044_06	a	b	c	d	e	d	f	g	d	f	d	f	d	f	d	f	NA	NA	NA	NA	NA	NA	NA	NA	NA	NA	NA	NA	NA	NA	NA	NA	NA	NA	NA	NA	NA	NA	NA	NA	NA	NA	NA	NA	NA	NA	NA	NA
sf0044	sf0044_07	h	i	c	d	e	d	f	g	d	f	d	f	d	f	d	f	NA	NA	NA	NA	NA	NA	NA	NA	NA	NA	NA	NA	NA	NA	NA	NA	NA	NA	NA	NA	NA	NA	NA	NA	NA	NA	NA	NA	NA	NA	NA	NA
sf0044	sf0044_08	h	c	d	e	d	f	g	d	f	d	f	d	f	d	NA	NA	NA	NA	NA	NA	NA	NA	NA	NA	NA	NA	NA	NA	NA	NA	NA	NA	NA	NA	NA	NA	NA	NA	NA	NA	NA	NA	NA	NA	NA	NA	NA	NA
sf0044	sf0044_09	a	b	c	d	e	d	f	d	f	d	f	d	f	d	NA	NA	NA	NA	NA	NA	NA	NA	NA	NA	NA	NA	NA	NA	NA	NA	NA	NA	NA	NA	NA	NA	NA	NA	NA	NA	NA	NA	NA	NA	NA	NA	NA	NA
sf0044	sf0044_10	a	b	c	d	e	d	f	g	d	f	d	f	d	f	d	NA	NA	NA	NA	NA	NA	NA	NA	NA	NA	NA	NA	NA	NA	NA	NA	NA	NA	NA	NA	NA	NA	NA	NA	NA	NA	NA	NA	NA	NA	NA	NA	NA
sf0044	sf0044_11	a	b	c	d	e	d	f	d	f	g	d	f	d	NA	NA	NA	NA	NA	NA	NA	NA	NA	NA	NA	NA	NA	NA	NA	NA	NA	NA	NA	NA	NA	NA	NA	NA	NA	NA	NA	NA	NA	NA	NA	NA	NA	NA	NA
sf0044	sf0044_12	a	b	c	d	e	d	f	d	f	d	f	g	d	f	NA	NA	NA	NA	NA	NA	NA	NA	NA	NA	NA	NA	NA	NA	NA	NA	NA	NA	NA	NA	NA	NA	NA	NA	NA	NA	NA	NA	NA	NA	NA	NA	NA	NA
sf0044	sf0044_13	a	b	c	d	e	d	f	d	f	d	f	d	f	d	f	d	NA	NA	NA	NA	NA	NA	NA	NA	NA	NA	NA	NA	NA	NA	NA	NA	NA	NA	NA	NA	NA	NA	NA	NA	NA	NA	NA	NA	NA	NA	NA	NA
sf0044	sf0044_14	a	b	c	d	e	d	f	d	f	d	f	d	f	d	f	d	NA	NA	NA	NA	NA	NA	NA	NA	NA	NA	NA	NA	NA	NA	NA	NA	NA	NA	NA	NA	NA	NA	NA	NA	NA	NA	NA	NA	NA	NA	NA	NA
sf0044	sf0044_15	a	b	c	d	e	d	f	d	f	d	f	d	f	d	NA	NA	NA	NA	NA	NA	NA	NA	NA	NA	NA	NA	NA	NA	NA	NA	NA	NA	NA	NA	NA	NA	NA	NA	NA	NA	NA	NA	NA	NA	NA	NA	NA	NA
sf0044	sf0044_16	a	b	c	d	e	d	f	g	d	f	d	f	d	f	NA	NA	NA	NA	NA	NA	NA	NA	NA	NA	NA	NA	NA	NA	NA	NA	NA	NA	NA	NA	NA	NA	NA	NA	NA	NA	NA	NA	NA	NA	NA	NA	NA	NA
sf0044	sf0044_17	a	b	c	d	e	d	f	d	f	d	f	g	d	f	d	NA	NA	NA	NA	NA	NA	NA	NA	NA	NA	NA	NA	NA	NA	NA	NA	NA	NA	NA	NA	NA	NA	NA	NA	NA	NA	NA	NA	NA	NA	NA	NA	NA
sf0044	sf0044_18	a	b	c	d	e	d	f	d	f	d	f	d	f	d	f	NA	NA	NA	NA	NA	NA	NA	NA	NA	NA	NA	NA	NA	NA	NA	NA	NA	NA	NA	NA	NA	NA	NA	NA	NA	NA	NA	NA	NA	NA	NA	NA	NA
sf0044	sf0044_19	a	b	c	d	e	d	f	d	f	d	g	d	f	d	f	NA	NA	NA	NA	NA	NA	NA	NA	NA	NA	NA	NA	NA	NA	NA	NA	NA	NA	NA	NA	NA	NA	NA	NA	NA	NA	NA	NA	NA	NA	NA	NA	NA
sf0044	sf0044_20	a	b	c	d	e	d	g	d	f	d	f	d	f	d	f	NA	NA	NA	NA	NA	NA	NA	NA	NA	NA	NA	NA	NA	NA	NA	NA	NA	NA	NA	NA	NA	NA	NA	NA	NA	NA	NA	NA	NA	NA	NA	NA	NA
sf0045	sf0045_01	a	b	c	c	c	d	c	NA	NA	NA	NA	NA	NA	NA	NA	NA	NA	NA	NA	NA	NA	NA	NA	NA	NA	NA	NA	NA	NA	NA	NA	NA	NA	NA	NA	NA	NA	NA	NA	NA	NA	NA	NA	NA	NA	NA	NA	NA
sf0045	sf0045_02	a	b	c	c	c	d	c	NA	NA	NA	NA	NA	NA	NA	NA	NA	NA	NA	NA	NA	NA	NA	NA	NA	NA	NA	NA	NA	NA	NA	NA	NA	NA	NA	NA	NA	NA	NA	NA	NA	NA	NA	NA	NA	NA	NA	NA	NA
sf0045	sf0045_03	a	b	c	d	c	c	d	c	NA	NA	NA	NA	NA	NA	NA	NA	NA	NA	NA	NA	NA	NA	NA	NA	NA	NA	NA	NA	NA	NA	NA	NA	NA	NA	NA	NA	NA	NA	NA	NA	NA	NA	NA	NA	NA	NA	NA	NA
sf0045	sf0045_04	a	b	c	d	c	c	d	NA	NA	NA	NA	NA	NA	NA	NA	NA	NA	NA	NA	NA	NA	NA	NA	NA	NA	NA	NA	NA	NA	NA	NA	NA	NA	NA	NA	NA	NA	NA	NA	NA	NA	NA	NA	NA	NA	NA	NA	NA
sf0045	sf0045_05	a	b	c	c	c	d	c	NA	NA	NA	NA	NA	NA	NA	NA	NA	NA	NA	NA	NA	NA	NA	NA	NA	NA	NA	NA	NA	NA	NA	NA	NA	NA	NA	NA	NA	NA	NA	NA	NA	NA	NA	NA	NA	NA	NA	NA	NA
sf0045	sf0045_06	a	b	c	c	c	d	c	NA	NA	NA	NA	NA	NA	NA	NA	NA	NA	NA	NA	NA	NA	NA	NA	NA	NA	NA	NA	NA	NA	NA	NA	NA	NA	NA	NA	NA	NA	NA	NA	NA	NA	NA	NA	NA	NA	NA	NA	NA
sf0045	sf0045_07	a	b	c	c	d	c	d	c	NA	NA	NA	NA	NA	NA	NA	NA	NA	NA	NA	NA	NA	NA	NA	NA	NA	NA	NA	NA	NA	NA	NA	NA	NA	NA	NA	NA	NA	NA	NA	NA	NA	NA	NA	NA	NA	NA	NA	NA
sf0045	sf0045_08	a	b	c	c	c	d	c	NA	NA	NA	NA	NA	NA	NA	NA	NA	NA	NA	NA	NA	NA	NA	NA	NA	NA	NA	NA	NA	NA	NA	NA	NA	NA	NA	NA	NA	NA	NA	NA	NA	NA	NA	NA	NA	NA	NA	NA	NA
sf0045	sf0045_09	a	b	c	c	c	d	c	NA	NA	NA	NA	NA	NA	NA	NA	NA	NA	NA	NA	NA	NA	NA	NA	NA	NA	NA	NA	NA	NA	NA	NA	NA	NA	NA	NA	NA	NA	NA	NA	NA	NA	NA	NA	NA	NA	NA	NA	NA
sf0045	sf0045_10	a	b	c	d	c	d	c	NA	NA	NA	NA	NA	NA	NA	NA	NA	NA	NA	NA	NA	NA	NA	NA	NA	NA	NA	NA	NA	NA	NA	NA	NA	NA	NA	NA	NA	NA	NA	NA	NA	NA	NA	NA	NA	NA	NA	NA	NA
sf0045	sf0045_11	a	b	c	d	c	c	d	c	NA	NA	NA	NA	NA	NA	NA	NA	NA	NA	NA	NA	NA	NA	NA	NA	NA	NA	NA	NA	NA	NA	NA	NA	NA	NA	NA	NA	NA	NA	NA	NA	NA	NA	NA	NA	NA	NA	NA	NA
sf0045	sf0045_12	a	b	c	c	c	d	c	NA	NA	NA	NA	NA	NA	NA	NA	NA	NA	NA	NA	NA	NA	NA	NA	NA	NA	NA	NA	NA	NA	NA	NA	NA	NA	NA	NA	NA	NA	NA	NA	NA	NA	NA	NA	NA	NA	NA	NA	NA
sf0045	sf0045_13	a	b	c	c	d	c	d	c	NA	NA	NA	NA	NA	NA	NA	NA	NA	NA	NA	NA	NA	NA	NA	NA	NA	NA	NA	NA	NA	NA	NA	NA	NA	NA	NA	NA	NA	NA	NA	NA	NA	NA	NA	NA	NA	NA	NA	NA
sf0045	sf0045_14	a	b	c	c	c	d	c	NA	NA	NA	NA	NA	NA	NA	NA	NA	NA	NA	NA	NA	NA	NA	NA	NA	NA	NA	NA	NA	NA	NA	NA	NA	NA	NA	NA	NA	NA	NA	NA	NA	NA	NA	NA	NA	NA	NA	NA	NA
sf0045	sf0045_15	a	b	c	d	c	d	c	NA	NA	NA	NA	NA	NA	NA	NA	NA	NA	NA	NA	NA	NA	NA	NA	NA	NA	NA	NA	NA	NA	NA	NA	NA	NA	NA	NA	NA	NA	NA	NA	NA	NA	NA	NA	NA	NA	NA	NA	NA
sf0045	sf0045_16	a	b	c	c	d	c	c	NA	NA	NA	NA	NA	NA	NA	NA	NA	NA	NA	NA	NA	NA	NA	NA	NA	NA	NA	NA	NA	NA	NA	NA	NA	NA	NA	NA	NA	NA	NA	NA	NA	NA	NA	NA	NA	NA	NA	NA	NA
sf0045	sf0045_17	a	b	c	c	d	c	d	c	NA	NA	NA	NA	NA	NA	NA	NA	NA	NA	NA	NA	NA	NA	NA	NA	NA	NA	NA	NA	NA	NA	NA	NA	NA	NA	NA	NA	NA	NA	NA	NA	NA	NA	NA	NA	NA	NA	NA	NA
sf0045	sf0045_18	a	b	c	d	c	d	c	NA	NA	NA	NA	NA	NA	NA	NA	NA	NA	NA	NA	NA	NA	NA	NA	NA	NA	NA	NA	NA	NA	NA	NA	NA	NA	NA	NA	NA	NA	NA	NA	NA	NA	NA	NA	NA	NA	NA	NA	NA
sf0045	sf0045_19	a	b	c	c	d	c	c	NA	NA	NA	NA	NA	NA	NA	NA	NA	NA	NA	NA	NA	NA	NA	NA	NA	NA	NA	NA	NA	NA	NA	NA	NA	NA	NA	NA	NA	NA	NA	NA	NA	NA	NA	NA	NA	NA	NA	NA	NA
sf0045	sf0045_20	a	b	c	c	d	c	d	c	NA	NA	NA	NA	NA	NA	NA	NA	NA	NA	NA	NA	NA	NA	NA	NA	NA	NA	NA	NA	NA	NA	NA	NA	NA	NA	NA	NA	NA	NA	NA	NA	NA	NA	NA	NA	NA	NA	NA	NA
sf0046	sf0046_01	a	b	c	d	f	e	g	h	i	f	j	k	c	d	f	g	h	i	j	k	c	d	g	h	i	j	k	c	d	f	e	g	NA	NA	NA	NA	NA	NA	NA	NA	NA	NA	NA	NA	NA	NA	NA	NA
sf0046	sf0046_02	a	b	c	d	g	h	i	j	k	c	d	f	g	h	i	j	k	c	d	e	g	h	i	j	k	NA	NA	NA	NA	NA	NA	NA	NA	NA	NA	NA	NA	NA	NA	NA	NA	NA	NA	NA	NA	NA	NA	NA
sf0046	sf0046_03	a	b	c	d	e	g	h	i	j	k	c	d	e	g	h	i	j	k	c	d	e	g	h	i	j	k	c	d	NA	NA	NA	NA	NA	NA	NA	NA	NA	NA	NA	NA	NA	NA	NA	NA	NA	NA	NA	NA
sf0046	sf0046_04	a	b	c	d	e	g	h	i	j	k	c	d	e	g	h	i	j	k	c	d	g	h	i	j	k	c	d	NA	NA	NA	NA	NA	NA	NA	NA	NA	NA	NA	NA	NA	NA	NA	NA	NA	NA	NA	NA	NA
sf0046	sf0046_05	a	b	c	d	f	e	g	h	i	j	k	c	d	g	h	i	j	k	c	d	g	h	i	j	k	c	d	f	e	g	NA	NA	NA	NA	NA	NA	NA	NA	NA	NA	NA	NA	NA	NA	NA	NA	NA	NA
sf0046	sf0046_06	a	b	c	d	e	g	h	i	j	k	c	d	g	h	i	j	k	c	d	e	g	h	i	j	k	c	d	e	g	NA	NA	NA	NA	NA	NA	NA	NA	NA	NA	NA	NA	NA	NA	NA	NA	NA	NA	NA
sf0046	sf0046_07	a	b	c	d	g	h	i	j	k	c	d	g	h	i	f	j	k	c	d	f	g	h	i	j	k	c	d	f	e	g	NA	NA	NA	NA	NA	NA	NA	NA	NA	NA	NA	NA	NA	NA	NA	NA	NA	NA
sf0046	sf0046_08	a	b	c	d	f	e	g	h	i	j	k	c	d	f	g	h	i	j	k	c	d	g	h	i	j	k	c	d	e	g	h	i	NA	NA	NA	NA	NA	NA	NA	NA	NA	NA	NA	NA	NA	NA	NA	NA
sf0046	sf0046_09	a	b	c	d	e	g	h	i	j	k	c	d	g	h	i	j	k	c	d	g	h	i	j	k	c	d	e	g	NA	NA	NA	NA	NA	NA	NA	NA	NA	NA	NA	NA	NA	NA	NA	NA	NA	NA	NA	NA
sf0046	sf0046_10	a	b	c	d	g	h	i	j	k	c	d	g	h	i	j	k	c	d	g	h	i	j	k	c	d	f	e	g	NA	NA	NA	NA	NA	NA	NA	NA	NA	NA	NA	NA	NA	NA	NA	NA	NA	NA	NA	NA
sf0046	sf0046_11	a	b	c	d	f	e	g	h	i	j	k	c	d	g	h	i	j	k	c	d	f	e	g	h	i	j	k	c	d	e	g	NA	NA	NA	NA	NA	NA	NA	NA	NA	NA	NA	NA	NA	NA	NA	NA	NA
sf0046	sf0046_12	a	b	c	d	f	e	g	h	i	j	k	c	d	g	h	i	j	k	c	d	e	g	h	i	j	k	c	NA	NA	NA	NA	NA	NA	NA	NA	NA	NA	NA	NA	NA	NA	NA	NA	NA	NA	NA	NA	NA
sf0046	sf0046_13	a	b	c	d	e	g	h	i	j	k	c	d	g	h	i	j	k	c	d	g	h	i	j	k	c	d	e	g	NA	NA	NA	NA	NA	NA	NA	NA	NA	NA	NA	NA	NA	NA	NA	NA	NA	NA	NA	NA
sf0046	sf0046_14	a	b	c	d	e	g	h	i	j	k	c	d	g	h	i	j	k	c	d	e	g	h	i	j	k	c	d	e	g	NA	NA	NA	NA	NA	NA	NA	NA	NA	NA	NA	NA	NA	NA	NA	NA	NA	NA	NA
sf0046	sf0046_15	a	b	c	d	e	g	h	i	j	k	c	d	f	g	h	i	j	k	c	d	f	g	h	i	j	k	c	d	f	g	NA	NA	NA	NA	NA	NA	NA	NA	NA	NA	NA	NA	NA	NA	NA	NA	NA	NA
sf0046	sf0046_16	a	b	c	d	e	g	h	i	j	k	c	d	g	i	j	k	c	d	e	g	h	i	j	k	c	d	e	g	NA	NA	NA	NA	NA	NA	NA	NA	NA	NA	NA	NA	NA	NA	NA	NA	NA	NA	NA	NA
sf0046	sf0046_17	a	b	c	d	e	g	h	i	j	k	c	d	g	h	i	j	k	c	d	e	g	h	i	j	k	c	d	e	g	NA	NA	NA	NA	NA	NA	NA	NA	NA	NA	NA	NA	NA	NA	NA	NA	NA	NA	NA
sf0046	sf0046_18	a	b	c	d	g	h	i	j	k	c	d	e	g	h	i	j	k	c	d	e	g	h	i	j	k	c	d	g	NA	NA	NA	NA	NA	NA	NA	NA	NA	NA	NA	NA	NA	NA	NA	NA	NA	NA	NA	NA
sf0046	sf0046_19	a	b	c	d	e	g	h	i	j	k	c	d	g	h	i	j	k	c	d	g	h	i	j	k	c	d	e	g	NA	NA	NA	NA	NA	NA	NA	NA	NA	NA	NA	NA	NA	NA	NA	NA	NA	NA	NA	NA
sf0046	sf0046_20	a	b	c	d	e	g	h	i	j	k	c	d	g	h	i	j	k	c	d	f	e	g	h	i	j	k	c	d	g	NA	NA	NA	NA	NA	NA	NA	NA	NA	NA	NA	NA	NA	NA	NA	NA	NA	NA	NA
[truncated: 7 more columns]
